# Supplementary material for: Ratios of Acetaminophen Metabolites Identify New Loci of Pharmacogenetic Relevance in a Genome-Wide Association Study
Source: Metabolites. 2022 May 30;12(6):496. doi: 10.3390/metabo12060496 (PMC9228664; doi:10.3390/metabo12060496)
Supplement: Supplementary file 1 [file metabolites-12-00496-s001.zip]

Archive with 2 entries (2 files):
- SupplementaryTables.xlsx
- The Qatar Genome Program Research Consortium.pdf
