# Supplementary material for: Ratios of Acetaminophen Metabolites Identify New Loci of Pharmacogenetic Relevance in a Genome-Wide Association Study
Source: Metabolites. 2022 May 30;12(6):496. doi: 10.3390/metabo12060496 (PMC9228664; doi:10.3390/metabo12060496)
Supplement: Supplementary file 1 [file metabolites-12-00496-s001.zip › SupplementaryTables.xlsx]

## Sheet: ST1 - summary statistics
sort	LOCUS	TYPE	SNP	Chr	Pos	A1	A2	Freq	b	se	p	TRAIT1	b1	se1	p1	TRAIT2	b2	se2	p2	pgain	N	GENO	P	Phenotype	TRAIT1	TRAIT2	MET1	MET2	PW1	PW2	ref_rsid	hgnc	GWAStrait	mQTL	eQTL	pQTL	methQTL	Comment
1	1	top sentinel	rs1531022	4	69532128	A	G	0.483544	0.150412	0.024006	3.71406e-10	M33161	-0.0328097	0.0466984	0.482314	M47031	-0.112226	0.0470415	0.0170473	4.58994e+07	395	127/251/141	0.4823	M33161_M47031	M33161	M47031	2-methoxyacetaminophen glucuronide*	2-methoxyacetaminophen sulfate*	UGT	SULT	rs1531022	UGT2B15	Mean corpuscular hemoglobin|Mean corpuscular volume|Red cell distribution width|Self-reported high cholesterol	Vanillylmandelate|Vanillylmandelate (VMA)	NA	NA	NA	UGT2B15 locus
2	2	top sentinel	rs115658668	3	9224328	A	T	0.0631868	0.343407	0.0600208	1.05609e-08	M33161	0.0592066	0.0919224	0.519515	M45721	-0.112599	0.0909321	0.215615	2.04163e+07	364	2/70/448	1	M33161_M45721	M33161	M45721	2-methoxyacetaminophen glucuronide*	3-(N-acetyl-L-cystein-S-yl) acetaminophen	UGT	CYP	rs115658668	SRGAP3	NA	NA	ARPC4	NA	cg10705800	-
3	3	top sentinel	rs143453038	15	45695445	G	C	0.0533333	-0.431982	0.0763654	1.54237e-08	M45721	-0.0506743	0.094021	0.589909	M12032	0.233809	0.11365	0.0396607	2.57141e+06	375	3/52/465	0.2076	M45721_M12032	M45721	M12032	3-(N-acetyl-L-cystein-S-yl) acetaminophen	4-acetamidophenol	CYP	paracetamol	rs143453038	CTD-2651B20.3|GATM|SPATA5L1	Cause of death: abdominal aortic aneurysm, ruptured	NA	GATM|SPATA5L1	NA	NA	-
4	3	sentinel	rs143453038	15	45695445	G	C	0.0517241	0.316688	0.068297	3.53633e-06	M33173	0.183872	0.0991321	0.0636224	M45721	-0.0506743	0.094021	0.589909	17991.1	377	3/52/465	0.2076	M33173_M45721	M33173	M45721	2-hydroxyacetaminophen sulfate*	3-(N-acetyl-L-cystein-S-yl) acetaminophen	SULT	CYP	rs143453038	CTD-2651B20.3|GATM|SPATA5L1	Cause of death: abdominal aortic aneurysm, ruptured	NA	GATM|SPATA5L1	NA	NA	-
5	4	top sentinel	rs198488	20	36276257	G	T	0.094431	0.403402	0.0723042	2.41587e-08	M62567	0.241333	0.0736648	0.00105252	M33161	-0.178316	0.0813458	0.0283746	43566.9	413	2/87/431	0.4103	M62567_M33161	M62567	M33161	3-(methylthio)acetaminophen sulfate*	2-methoxyacetaminophen glucuronide*	CYP&SULT	UGT	rs198488	LINC00489|RP11-101E14.3|RP4-640H8.2	NA	NA	CTNNBL1	NA	cg09638930|cg17271585|cg19541479|cg20859731|cg24147187|H3K4me1	-
6	5	top sentinel	16:8452671:G:GTGTGTGTT	16	8452671	G	GTGTGTGTT	0.0747922	0.529442	0.0955805	3.03804e-08	M34365	0.529442	0.0955805	3.03804e-08	ONE	0	0	1	1	361	0/77/427	0.1023	M34365	M34365	ONE	3-(cystein-S-yl)acetaminophen*	ONE	CYP	ONE	NA	NA	NA	NA	NA	NA	NA	-
7	6	top sentinel	rs146412955	2	108394220	G	A	0.0527027	0.4943	0.0926346	9.50123e-08	M34365	0.0896451	0.1069	0.4017	M12032	-0.305889	0.116774	0.00880596	92682.3	370	2/53/465	0.6609	M34365_M12032	M34365	M12032	3-(cystein-S-yl)acetaminophen*	4-acetamidophenol	CYP	paracetamol	rs146412955	GACAT1	NA	NA	NA	NA	NA	-
8	6	sentinel	rs146412955	2	108394220	G	A	0.052139	0.417442	0.0837826	6.27867e-07	M34365	0.0896451	0.1069	0.4017	M33173	-0.234126	0.101056	0.0205147	32673.6	374	2/53/465	0.6609	M34365_M33173	M34365	M33173	3-(cystein-S-yl)acetaminophen*	2-hydroxyacetaminophen sulfate*	CYP	SULT	rs146412955	GACAT1	NA	NA	NA	NA	NA	-
9	7	top sentinel	rs2826803	21	22706651	C	T	0.493873	0.190458	0.0366524	2.03275e-07	M62567	0.0543579	0.0386107	0.159177	M47031	-0.115295	0.0447273	0.00994503	48924	408	146/226/148	0.002875	M62567_M47031	M62567	M47031	3-(methylthio)acetaminophen sulfate*	2-methoxyacetaminophen sulfate*	CYP&SULT	SULT	rs2826803	NCAM2	Reason for glasses or contact lenses: for short-sightedness	NA	NA	NA	NA	-
10	8	top sentinel	rs74179644	19	56393234	C	CT	0.145722	-0.299588	0.0580042	2.40534e-07	M62567	-0.172469	0.0567808	0.00238587	M45721	0.200189	0.0633333	0.00157292	6539.28	374	14/136/370	0.7408	M62567_M45721	M62567	M45721	3-(methylthio)acetaminophen sulfate*	3-(N-acetyl-L-cystein-S-yl) acetaminophen	CYP&SULT	CYP	rs74179644	NLRP4	NA	NA	NA	NA	NA	-
11	8	sentinel	rs74179644	19	56393234	C	CT	0.144044	-0.305012	0.0657959	3.55686e-06	M62567	-0.172469	0.0567808	0.00238587	M34365	0.178111	0.0676031	0.00842222	670.78	361	14/136/370	0.7408	M62567_M34365	M62567	M34365	3-(methylthio)acetaminophen sulfate*	3-(cystein-S-yl)acetaminophen*	CYP&SULT	CYP	rs74179644	NLRP4	NA	NA	NA	NA	NA	-
12	9	top sentinel	rs201112848	9	33135887	AAG	A	0.0620609	0.497535	0.0979945	3.83106e-07	M47031	0.497535	0.0979945	3.83106e-07	ONE	0	0	1	1	427	2/59/459	0.7113	M47031	M47031	ONE	2-methoxyacetaminophen sulfate*	ONE	SULT	ONE	rs201112848	B4GALT1	NA	NA	B4GALT1|PRMT1;C19orf76|SDHB|SLIT1;ARHGAP19;LOC100128320	NA	cg04842962|cg05779272|cg13401071|cg13443165|cg20290983	-
13	10	top sentinel	rs28456383	11	69704736	A	G	0.102667	0.385449	0.076162	4.17257e-07	M34365	0.152262	0.0774208	0.0492195	M15736	-0.139525	0.0897435	0.120016	117960	375	7/91/422	0.4636	M34365_M15736	M34365	M15736	3-(cystein-S-yl)acetaminophen*	4-acetamidophenylglucuronide	CYP	UGT	rs28456383	FGF3	NA	NA	NA	NA	cg04932928|cg14825633	-
14	11	top sentinel	rs3738490	1	216998464	G	A	0.16095	0.28962	0.0572379	4.19391e-07	M45721	0.28962	0.0572379	4.19391e-07	ONE	0	0	1	1	379	18/117/385	0.02247	M45721	M45721	ONE	3-(N-acetyl-L-cystein-S-yl) acetaminophen	ONE	CYP	ONE	rs3738490	ESRRG	NA	NA	NA	NA	NA	-
15	11	sentinel	rs3738490	1	216998464	G	A	0.153396	0.281778	0.0619215	5.35035e-06	M47031	0.281778	0.0619215	5.35035e-06	ONE	0	0	1	1	427	18/117/385	0.02247	M47031	M47031	ONE	2-methoxyacetaminophen sulfate*	ONE	SULT	ONE	rs3738490	ESRRG	NA	NA	NA	NA	NA	-
16	12	top sentinel	rs12924344	16	52083827	T	C	0.0765172	0.405409	0.0804065	4.60696e-07	M45721	0.405409	0.0804065	4.60696e-07	ONE	0	0	1	1	379	5/68/447	0.1959	M45721	M45721	ONE	3-(N-acetyl-L-cystein-S-yl) acetaminophen	ONE	CYP	ONE	rs12924344	C16orf97|LINC02180	NA	NA	-	NA	cg04100684	-
17	13	top sentinel	rs80053099	11	44642255	C	G	0.0808219	-0.24699	0.049326	5.52026e-07	M47031	-0.0488947	0.0874082	0.5759	M45721	0.177307	0.0813129	0.0292168	52926.5	365	2/77/441	0.7586	M47031_M45721	M47031	M45721	2-methoxyacetaminophen sulfate*	3-(N-acetyl-L-cystein-S-yl) acetaminophen	SULT	CYP	rs80053099	CD82	NA	NA	NA	NA	cg00233028|cg10469774|cg15383520|cg21974656|cg23664926	-
18	14	top sentinel	rs7997077	13	79457858	T	C	0.276	-0.200953	0.0405497	7.20622e-07	M45721	-0.0163926	0.0493686	0.739855	M12032	0.0676411	0.0599377	0.259099	359549	375	44/213/263	0.9153	M45721_M12032	M45721	M12032	3-(N-acetyl-L-cystein-S-yl) acetaminophen	4-acetamidophenol	CYP	paracetamol	rs7997077	CCT5P2	NA	NA	NA	NA	cg01819759|cg05295671|cg21838488	-
19	15	top sentinel	rs62369973	5	110962930	C	G	0.0681818	0.34452	0.0698194	8.03779e-07	M34365	0.120642	0.0879032	0.169925	M33173	-0.21728	0.0852079	0.0107724	13402.2	374	6/66/448	0.05815	M34365_M33173	M34365	M33173	3-(cystein-S-yl)acetaminophen*	2-hydroxyacetaminophen sulfate*	CYP	SULT	rs62369973	NREP|STARD4-AS1	NA	NA	NREP	NA	NA	-
20	16	top sentinel	rs11255644	10	8379733	T	G	0.461219	-0.227043	0.0460259	8.09976e-07	M62567	-0.069796	0.0414138	0.0919247	M34365	0.131252	0.0484555	0.00675426	8338.84	361	113/263/144	0.7918	M62567_M34365	M62567	M34365	3-(methylthio)acetaminophen sulfate*	3-(cystein-S-yl)acetaminophen*	CYP&SULT	CYP	rs11255644	RP5-1119O21.2	Self-reported cancer of lip or mouth/pharynx/oral cavity	NA	NA	NA	NA	-
21	17	top sentinel	rs73876204	3	161936752	T	G	0.101655	0.216771	0.0440278	8.50102e-07	M47031	0.0113004	0.0759414	0.881708	M12032	-0.268508	0.0869574	0.00201637	2371.92	423	6/101/413	1	M47031_M12032	M47031	M12032	2-methoxyacetaminophen sulfate*	4-acetamidophenol	SULT	paracetamol	rs73876204	SLC2A2|TOMM22P6	NA	NA	ZNF440;ZNF439	NA	cg00306299	-
22	18	top sentinel	rs1791203	18	29138929	C	G	0.372253	-0.14501	0.0294564	8.52838e-07	M33161	-0.0342453	0.0463628	0.460126	M45721	0.131308	0.0442577	0.00300814	3527.21	364	80/232/208	0.2627	M33161_M45721	M33161	M45721	2-methoxyacetaminophen glucuronide*	3-(N-acetyl-L-cystein-S-yl) acetaminophen	UGT	CYP	rs1791203	DSG2-AS1	NA	NA	DSC1|DSG2|SNRPA;C19orf54	NA	cg03238162|cg04008843|cg06559576|cg14871544|cg18472699|cg21674153|cg23888440	-
23	19	top sentinel	rs6137790	20	2346200	A	G	0.397701	0.181185	0.0368714	8.92528e-07	M33161	0.0295393	0.0458272	0.519199	M37475	-0.140625	0.0518829	0.0067197	7528.84	435	91/235/194	0.1722	M33161_M37475	M33161	M37475	2-methoxyacetaminophen glucuronide*	4-acetaminophen sulfate	UGT	SULT	rs6137790	RP5-971N18.3|TGM3|TGM6	NA	NA	SNRPB|TGM3	NA	cg01581757|cg09107432|cg11105029|cg21692246|cg23278885|H3K4me1	-
24	20	top sentinel	rs11588839	1	245142859	T	C	0.391414	0.119036	0.0242856	9.51036e-07	M33161	0.0678667	0.046688	0.146052	M47031	-0.0681365	0.0473512	0.150162	153571	396	82/233/205	0.2648	M33161_M47031	M33161	M47031	2-methoxyacetaminophen glucuronide*	2-methoxyacetaminophen sulfate*	UGT	SULT	rs11588839	EFCAB2	NA	NA	EFCAB2|EFCAB2;RP11-290P14.2|RN7SKP55	NA	cg00317754|cg05128437|cg06958636|cg08529295|cg10235018|cg13093989|cg13296163|cg14038339|cg18421949|cg23260484|cg24981169|cg25969108|H3K4me1	-
25	21	top sentinel	rs72759936	1	228446083	T	A	0.158058	-0.270718	0.0554891	1.06757e-06	M62567	-0.034959	0.0562299	0.534129	M37475	0.243596	0.0732018	0.000875566	820.149	484	11/139/368	0.7382	M62567_M37475	M62567	M37475	3-(methylthio)acetaminophen sulfate*	4-acetaminophen sulfate	CYP&SULT	SULT	rs72759936	OBSCN	NA	1,3,7-trimethylurate	C1orf145|IBA57|MRPL55	NA	cg00419117|cg01057552|cg01200585|cg02753203|cg04193160|cg04850211|cg05794117|cg05844789|cg06512918|cg06625004|cg06769377|cg06796869|cg06806210|cg07198402|cg07203024|cg09411356|cg10220895|cg10909939|cg10962762|cg13092405|cg13372766|cg17515024|cg18277682|cg18329175|cg18477163|cg19261426|cg20630560|cg22370694|cg24846680|cg26303165|cg26550330|cg26940100	-
26	22	top sentinel	5:158788037:TAA:TA	5	158788037	TAA	TA	0.123843	-0.199699	0.0410077	1.11712e-06	M33161	-0.0430541	0.0682275	0.528016	M33173	0.129199	0.0693919	0.0626201	56054.9	432	9/111/398	0.6862	M33161_M33173	M33161	M33173	2-methoxyacetaminophen glucuronide*	2-hydroxyacetaminophen sulfate*	UGT	SULT	NA	NA	NA	NA	NA	NA	NA	-
27	23	top sentinel	rs4803938	19	46900015	A	G	0.336782	0.234863	0.0482481	1.12836e-06	M33161	0.234863	0.0482481	1.12836e-06	ONE	0	0	1	1	435	70/217/233	0.09797	M33161	M33161	ONE	2-methoxyacetaminophen glucuronide*	ONE	UGT	ONE	rs4803938	PPP5C	Heart rate variability pvRSAHF|Mouth or teeth dental problems: mouth ulcers	NA	DMPK|DMWD|ERCC1|PPP5C|PPP5C;AC007193.8|PPP5C;AC007193.9|PTGIR	NA	cg03024212|cg03576469|cg09977703|cg14725151|cg15984661|cg17375267|cg18653451|cg20667364|cg23548163|cg25987744|cg26466157|H3K27ac|H3K4me1	-
28	24	top sentinel	rs72607822	4	70331309	C	T	0.0580808	-0.252577	0.0519628	1.16954e-06	M33161	0.117548	0.103516	0.256141	M47031	0.229956	0.0991002	0.0203172	17372	396	2/51/467	0.6472	M33161_M47031	M33161	M47031	2-methoxyacetaminophen glucuronide*	2-methoxyacetaminophen sulfate*	UGT	SULT	rs72607822	AC112518.3|RP11-790I12.3	NA	NA	RP11-618I10.1|RP11-618I10.3|RP11-704M14.1|RP11-790I12.6|UGT2B11|UGT2B11;RP11-704M14.1;RP11-704M14.2|UGT2B28|UGT2B28;UGT2B10;UGT2B11	NA	cg00323861|cg15883417|cg27372994	UGT2B15 locus
29	25	top sentinel	rs17127636	8	13103566	G	T	0.135101	0.171354	0.0353633	1.26275e-06	M33161	0.113022	0.0682169	0.0975597	M47031	-0.0415526	0.0704777	0.555469	77259.7	396	8/113/399	1	M33161_M47031	M33161	M47031	2-methoxyacetaminophen glucuronide*	2-methoxyacetaminophen sulfate*	UGT	SULT	rs17127636	DLC1	Home area population density: Scotland - accessible rural|mDC:%32+; mDC subset (CD32+)|NKeff:%314-158a+; NK: (CD314-CD158a+)	NA	NA	NA	cg02049217|cg02727824|cg03184452|cg03485669|cg05748937|cg10941185|cg12835845|cg13007701|cg16643422|cg17162911|cg26794885|H3K4me1	-
30	26	top sentinel	rs75540846	4	102503638	T	C	0.0561497	0.39509	0.0818126	1.37079e-06	M34365	0.110522	0.103976	0.2878	M33173	-0.244713	0.100482	0.0148762	10852.3	374	1/58/461	1	M34365_M33173	M34365	M33173	3-(cystein-S-yl)acetaminophen*	2-hydroxyacetaminophen sulfate*	CYP	SULT	rs75540846	BANK1	Treatment with flu - influenza vaccine	NA	AP001816.1|PPP3CA|PPP3CA;LOC100131829	NA	cg08461576|cg13993764	-
31	27	top sentinel	rs12029018	1	86738872	A	G	0.355972	-0.233871	0.0484903	1.41385e-06	M47031	-0.233871	0.0484903	1.41385e-06	ONE	0	0	1	1	427	78/226/216	0.1566	M47031	M47031	ONE	2-methoxyacetaminophen sulfate*	ONE	SULT	ONE	rs12029018	ODF2L	NA	NA	CLCA2|COL24A1|ODF2L	NA	cg01769468|cg01906994|cg04622601|cg06785712|cg07198150|cg08549810|cg13693652|cg17223809|cg17424433|cg21841239|cg22181664|cg24700222	-
32	28	top sentinel	rs71471195	10	88063619	G	A	0.0893333	0.390316	0.0809513	1.42395e-06	M34365	0.0132257	0.0821857	0.872153	M15736	-0.285949	0.0909904	0.00167437	1175.86	375	7/85/428	0.3013	M34365_M15736	M34365	M15736	3-(cystein-S-yl)acetaminophen*	4-acetamidophenylglucuronide	CYP	UGT	rs71471195	GRID1	NA	NA	FAM22A	NA	cg02632490|cg03259292|cg04988098|cg06895675|cg07322936|cg08529931|cg12103951|cg12160233|cg13331196|cg14368220|cg15511801	-
33	29	top sentinel	rs16887878	4	12934342	T	C	0.0613333	-0.373135	0.0775676	1.50595e-06	M45721	-0.152341	0.0955914	0.11101	M12032	0.114788	0.11346	0.311682	73714.3	375	1/62/457	0.7116	M45721_M12032	M45721	M12032	3-(N-acetyl-L-cystein-S-yl) acetaminophen	4-acetamidophenol	CYP	paracetamol	rs16887878	RP11-22A3.1|RP11-22A3.2|TAPT1-AS1	Height	NA	NKX3-2	NA	NA	-
34	29	sentinel	rs16887878	4	12934342	T	C	0.061008	0.321296	0.0687255	2.93854e-06	M33173	0.137196	0.0977174	0.160316	M45721	-0.152341	0.0955914	0.11101	37777.3	377	1/62/457	0.7116	M33173_M45721	M33173	M45721	2-hydroxyacetaminophen sulfate*	3-(N-acetyl-L-cystein-S-yl) acetaminophen	SULT	CYP	rs16887878	RP11-22A3.1|RP11-22A3.2|TAPT1-AS1	Height	NA	NKX3-2	NA	NA	-
35	30	top sentinel	rs165722	22	19949013	C	T	0.449649	0.111651	0.0232227	1.52555e-06	M47031	0.0876309	0.0478994	0.067328	M33173	0.00387184	0.0468717	0.934166	44133.6	427	102/256/162	1	M47031_M33173	M47031	M33173	2-methoxyacetaminophen sulfate*	2-hydroxyacetaminophen sulfate*	SULT	SULT	rs165722	COMT	Arm fat-free mass left|Arm fat-free mass right|Arm predicted mass left|Arm predicted mass right|Basal metabolic rate|Blood metabolite levels|Impedance of arm left|Impedance of arm right|Impedance of leg left|Impedance of leg right|Impedance of whole body|Leg fat-free mass left|Leg fat-free mass right|Leg predicted mass left|Leg predicted mass right|Systolic blood pressure|Trunk fat-free mass|Trun…	X- 11593|X-01911|X-11452|X-11593|X-12231|X - 01911	ARVCF|COMT|COMT;MIR4761|TRMT2A	Beta-defensin 119|Protein FAM171B	cg00107488|cg01138652|cg01335087|cg01529201|cg02299568|cg03175417|cg04856117|cg06346307|cg07194846|cg07422042|cg07579946|cg07821417|cg08822737|cg10122187|cg11361387|cg11712482|cg12457376|cg12670310|cg16324072|cg17675298|cg17944263|cg18045395|cg18613390|cg18731680|cg18773129|cg19601636|cg20152630|cg20208009|cg20709110|cg21797131|cg21948805|cg22377998|cg22546130|cg23601416|cg24547396	COMT locus
36	31	top sentinel	rs8086516	18	11107882	A	T	0.052	-0.486936	0.101471	1.59648e-06	M34365	-0.0504982	0.105482	0.632126	M37475	0.311789	0.111733	0.00526278	3296.49	375	3/54/463	0.2383	M34365_M37475	M34365	M37475	3-(cystein-S-yl)acetaminophen*	4-acetaminophen sulfate	CYP	SULT	rs8086516	PIEZO2	NA	Alpha-hydroxyisovalerate/palmitate (16:0)	NA	NA	cg00432659|cg12049992|cg12569880	-
37	31	sentinel	rs8086516	18	11107882	A	T	0.052139	-0.371157	0.0834506	8.68226e-06	M34365	-0.0504982	0.105482	0.632126	M33173	0.186913	0.0987561	0.0584008	6726.45	374	3/54/463	0.2383	M34365_M33173	M34365	M33173	3-(cystein-S-yl)acetaminophen*	2-hydroxyacetaminophen sulfate*	CYP	SULT	rs8086516	PIEZO2	NA	Alpha-hydroxyisovalerate/palmitate (16:0)	NA	NA	cg00432659|cg12049992|cg12569880	-
38	32	top sentinel	rs79338950	7	131436982	C	CT	0.0708861	0.321814	0.0670824	1.60826e-06	M47031	0.113548	0.0971304	0.242395	M37475	-0.11381	0.110493	0.303003	150719	395	0/66/417	0.1534	M47031_M37475	M47031	M37475	2-methoxyacetaminophen sulfate*	4-acetaminophen sulfate	SULT	SULT	rs79338950	NDUFB9P2	NA	NA	NA	NA	NA	-
39	33	top sentinel	rs143630033	17	53968581	A	AT	0.165775	0.251448	0.0524673	1.64739e-06	M34365	0.118625	0.0670429	0.0768295	M33173	-0.0801898	0.0640245	0.210393	46637.1	374	12/149/359	0.5287	M34365_M33173	M34365	M33173	3-(cystein-S-yl)acetaminophen*	2-hydroxyacetaminophen sulfate*	CYP	SULT	rs143630033	ANKFN1	NA	NA	NA	NA	NA	-
40	34	top sentinel	rs11943616	4	97180114	A	G	0.37467	0.209218	0.0437144	1.70121e-06	M15736	0.0414578	0.0548688	0.449901	M45721	-0.0631651	0.0434985	0.146468	86096.4	379	85/227/208	0.09427	M15736_M45721	M15736	M45721	4-acetamidophenylglucuronide	3-(N-acetyl-L-cystein-S-yl) acetaminophen	UGT	CYP	rs11943616	MANBA|RNU6-34P|RP11-145G20.1|RP11-61G24.1	NA	NA	NA	Hematopoietic prostaglandin D synthase	cg25071774	-
41	35	top sentinel	rs163916	19	6735340	G	A	0.457219	0.179952	0.0376175	1.72057e-06	M34365	0.0526278	0.0473478	0.266347	M33173	-0.0512739	0.0458132	0.263057	152889	374	109/243/168	0.2478	M34365_M33173	M34365	M33173	3-(cystein-S-yl)acetaminophen*	2-hydroxyacetaminophen sulfate*	CYP	SULT	rs163916	GPR108	Age-related macular degeneration	NA	GPR108|TRIP10|TRIP10;CTD-3128G10.6	NA	cg02085507|cg03015114|cg04089739|cg04547181|cg05284873|cg06410591|cg06481431|cg07567260|cg12024887|cg13860006|cg14279361|cg15202908|cg20449404|cg21986821|cg25244238	-
42	36	top sentinel	rs1367161	2	16551915	A	T	0.238876	0.17987	0.0376542	1.78039e-06	M47031	0.0937366	0.0552187	0.0895923	M37475	-0.124045	0.0602466	0.0394984	22185.3	427	33/194/293	0.907	M47031_M37475	M47031	M37475	2-methoxyacetaminophen sulfate*	4-acetaminophen sulfate	SULT	SULT	rs1367161	AC010880.1	NA	NA	TAF8	NA	cg03875195	-
43	37	top sentinel	rs632535	6	137953682	C	A	0.366667	-0.187976	0.0394308	1.86762e-06	M33161	-0.11102	0.0489628	0.023364	M37475	0.0968874	0.0550227	0.0782618	12510	435	66/245/209	0.7047	M33161_M37475	M33161	M37475	2-methoxyacetaminophen glucuronide*	4-acetaminophen sulfate	UGT	SULT	rs632535	AL356739.1|RP11-95M15.1	NA	NA	NA	NA	cg05124190	-
44	38	top sentinel	rs144614980;rs145649690	5	38043720	AAT	A	0.102217	-0.313012	0.0657865	1.95523e-06	M62567	-0.176948	0.065962	0.00730562	M47031	0.150865	0.0803453	0.0604215	3736.45	406	5/100/413	1	M62567_M47031	M62567	M47031	3-(methylthio)acetaminophen sulfate*	2-methoxyacetaminophen sulfate*	CYP&SULT	SULT	rs144614980	LINC02107	NA	NA	NA	NA	cg06772654|cg23983436	-
45	39	top sentinel	rs9617506	22	49105211	T	C	0.362768	-0.11028	0.0231793	1.95817e-06	M47031	-0.144115	0.0477664	0.00255222	M33173	0.0271278	0.0479566	0.571615	1303.37	419	67/214/225	0.1677	M47031_M33173	M47031	M33173	2-methoxyacetaminophen sulfate*	2-hydroxyacetaminophen sulfate*	SULT	SULT	rs9617506	FAM19A5	Treatment with ezetrol 10mg tablet	NA	NA	NA	cg05072413|cg05155289|cg06937832|cg07900958|cg15006869|cg19949853	-
46	40	top sentinel	rs117240846	14	81712529	T	C	0.068	0.410208	0.0862305	1.96386e-06	M34365	0.0431924	0.0899547	0.631116	M37475	-0.199842	0.105434	0.0580364	29552.2	375	5/54/461	0.03675	M34365_M37475	M34365	M37475	3-(cystein-S-yl)acetaminophen*	4-acetaminophen sulfate	CYP	SULT	rs117240846	DYNLL1P1|GTF2A1	NA	NA	GTF2A1	NA	NA	-
47	41	top sentinel	rs34390061	8	78484024	G	A	0.0580475	-0.451659	0.0950347	2.00847e-06	M45721	-0.451659	0.0950347	2.00847e-06	ONE	0	0	1	1	379	1/59/460	1	M45721	M45721	ONE	3-(N-acetyl-L-cystein-S-yl) acetaminophen	ONE	CYP	ONE	rs34390061	AC105242.1|RP11-38H17.1	NA	NA	PKIA	NA	NA	-
48	42	top sentinel	rs12624725	20	43752056	T	A	0.12788	0.192581	0.040594	2.09469e-06	M33161	0.124831	0.0675374	0.0645562	M33173	-0.0865152	0.0668833	0.195829	30819	434	12/115/393	0.3406	M33161_M33173	M33161	M33173	2-methoxyacetaminophen glucuronide*	2-hydroxyacetaminophen sulfate*	UGT	SULT	rs12624725	WFDC12	NA	NA	PI3|SEMG1|SLPI	NA	cg00873616|cg02016723|cg02481528|cg02733351|cg03695613|cg06288351|cg06302806|cg07063463|cg07095818|cg07534843|cg07589968|cg07668993|cg09854007|cg10365312|cg11223315|cg12096720|cg12966875|cg14448104|cg14609407|cg16837441|cg17886546|cg19348676|cg20015689|cg22809920|cg22866937|cg23480341|cg23889010|cg25718438|cg26342637|cg26751645|cg27176129|cg27227742	-
49	43	top sentinel	rs112085888	19	21876157	C	T	0.0808219	0.229571	0.0484285	2.13294e-06	M47031	0.194705	0.0877604	0.026514	M45721	-0.0446226	0.0798952	0.576493	12430.7	365	3/74/443	1	M47031_M45721	M47031	M45721	2-methoxyacetaminophen sulfate*	3-(N-acetyl-L-cystein-S-yl) acetaminophen	SULT	CYP	rs112085888	AC092364.4|MTDHP3	NA	NA	CTD-2561J22.5|OR9Q2|RP11-420K14.2|RP11-420K14.3|RP11-678G14.2|RP11-678G14.3|RP11-678G14.4|VN1R84P|ZNF100|ZNF100;ZNF430;LOC400682|ZNF208;AC003973.1|ZNF429;RP11-678G14.2|ZNF429;ZNF100;LOC400680|ZNF430|ZNF493|ZNF708	NA	cg00704626|cg01048962|cg07936931|cg08562672|cg10010249|cg10655021|cg10741422|cg12404284|cg14396421|cg21994712|cg23004160|cg23026602|cg26562263|ch.19.21460585R|H3K27ac	-
50	44	top sentinel	rs72794657	16	61611530	A	T	0.128809	0.28444	0.0601229	2.23436e-06	M62567	0.0882112	0.0556636	0.11303	M34365	-0.158121	0.0638439	0.0132613	5935.17	361	20/97/403	0.0001394	M62567_M34365	M62567	M34365	3-(methylthio)acetaminophen sulfate*	3-(cystein-S-yl)acetaminophen*	CYP&SULT	CYP	rs72794657	CDH8	NA	NA	SRGAP3	NA	ch.5.3497740R	-
51	45	top sentinel	rs76292211	1	217001055	A	T	0.0931034	0.362649	0.076708	2.27135e-06	M33161	0.362649	0.076708	2.27135e-06	ONE	0	0	1	1	435	7/79/434	0.1685	M33161	M33161	ONE	2-methoxyacetaminophen glucuronide*	ONE	UGT	ONE	rs76292211	ESRRG	NA	NA	NA	NA	cg26160218	-
52	46	top sentinel	rs7542227	1	247520046	G	C	0.344363	0.196812	0.0416558	2.3044e-06	M62567	0.0485445	0.0432191	0.261346	M47031	-0.0981972	0.0507429	0.052967	22985.2	408	60/235/225	1	M62567_M47031	M62567	M47031	3-(methylthio)acetaminophen sulfate*	2-methoxyacetaminophen sulfate*	CYP&SULT	SULT	rs7542227	ZNF496	NA	NA	HNRPLL|RP11-488L18.4|ZNF124|ZNF496	NA	cg00112952|cg03734302|cg05639522|cg11166453|cg13911707|cg14830002|cg15092219|cg16823976|cg18198730|cg19157329|cg19976771|cg21399703|cg22374474|cg22704608|cg23226914|cg24639969|cg26060667|cg26112639|cg26276327|cg27305735	-
53	47	top sentinel	rs10481298	8	57759172	T	C	0.099723	-0.361428	0.0765035	2.3088e-06	M62567	-0.05708	0.0705398	0.418407	M34365	0.296324	0.0816979	0.000286652	124.156	361	3/91/426	0.605	M62567_M34365	M62567	M34365	3-(methylthio)acetaminophen sulfate*	3-(cystein-S-yl)acetaminophen*	CYP&SULT	CYP	rs10481298	RNU6-13P|RP11-33E15.1	NA	NA	NA	NA	cg10342016	-
54	48	top sentinel	rs117118730	15	54582525	C	G	0.0503513	0.470747	0.0996551	2.3152e-06	M47031	0.470747	0.0996551	2.3152e-06	ONE	0	0	1	1	427	4/44/472	0.0325	M47031	M47031	ONE	2-methoxyacetaminophen sulfate*	ONE	SULT	ONE	rs117118730	UNC13C	NA	NA	NA	NA	cg26703008	-
55	49	top sentinel	rs62072185	17	64934799	A	G	0.10101	0.188624	0.0400104	2.42463e-06	M33161	0.0823837	0.0769479	0.28433	M47031	-0.142257	0.0753474	0.0590235	24343.3	396	6/96/418	0.8133	M33161_M47031	M33161	M47031	2-methoxyacetaminophen glucuronide*	2-methoxyacetaminophen sulfate*	UGT	SULT	rs62072185	CACNG4	NA	NA	NA	NA	cg16596106	-
56	50	top sentinel	rs9512230	13	27087417	A	G	0.168865	-0.28166	0.0597757	2.45359e-06	M15736	-0.100236	0.074027	0.175723	M45721	0.117893	0.0599468	0.0492262	20062.9	379	13/152/355	0.642	M15736_M45721	M15736	M45721	4-acetamidophenylglucuronide	3-(N-acetyl-L-cystein-S-yl) acetaminophen	UGT	CYP	rs9512230	WASF3	NA	NA	WASF3	NA	cg00671534|cg01903420|cg02674639|cg07744166|cg08279184|cg08419873|cg08453926|cg09253679|cg11560654|cg12147137|cg13672871|cg14626375|cg16557370|cg18781240|cg19463349|cg22179082	-
57	50	sentinel	rs9512230	13	27087417	A	G	0.169761	-0.19441	0.0431742	6.70246e-06	M33173	-0.0727043	0.0628179	0.247116	M45721	0.117893	0.0599468	0.0492262	7344.5	377	13/152/355	0.642	M33173_M45721	M33173	M45721	2-hydroxyacetaminophen sulfate*	3-(N-acetyl-L-cystein-S-yl) acetaminophen	SULT	CYP	rs9512230	WASF3	NA	NA	WASF3	NA	cg00671534|cg01903420|cg02674639|cg07744166|cg08279184|cg08419873|cg08453926|cg09253679|cg11560654|cg12147137|cg13672871|cg14626375|cg16557370|cg18781240|cg19463349|cg22179082	-
58	51	top sentinel	rs1864761	10	62808357	A	T	0.445946	-0.194479	0.041286	2.4707e-06	M34365	-0.130356	0.0472792	0.00583084	M12032	0.0559175	0.0539704	0.300167	2360	370	100/249/171	0.5922	M34365_M12032	M34365	M12032	3-(cystein-S-yl)acetaminophen*	4-acetamidophenol	CYP	paracetamol	rs1864761	LINC00845|RHOBTB1	Duration of walks|Maternal smoking around birth	NA	DLC1|RHOBTB1	NA	cg24205914|cg27648946	-
59	52	top sentinel	rs62199312	20	61201038	T	C	0.326437	-0.233639	0.0496055	2.47791e-06	M33161	-0.233639	0.0496055	2.47791e-06	ONE	0	0	1	1	435	55/229/236	1	M33161	M33161	ONE	2-methoxyacetaminophen glucuronide*	ONE	UGT	ONE	rs62199312	WI2-87327B8.2	Treatment with calceos chewable tablet	NA	NA	Thrombospondin-3	cg00152041|cg00938540|cg01349621|cg04011829|cg04362560|cg04815707|cg05756622|cg06806461|cg08093055|cg10583319|cg11682508|cg11701615|cg11988036|cg12038641|cg12437024|cg13576946|cg13735863|cg14943816|cg15076384|cg15423222|cg16150381|cg18172495|cg18459154|cg19024197|cg21286622|cg22754206|cg23625870|cg25076959|cg25535047|cg26379383|cg26844459	-
60	53	top sentinel	rs67227421	3	127008584	G	T	0.413333	-0.215978	0.0458925	2.52415e-06	M34365	-0.0805074	0.047104	0.0874243	M15736	0.0766848	0.0536789	0.153124	34635.1	375	106/232/182	0.0485	M34365_M15736	M34365	M15736	3-(cystein-S-yl)acetaminophen*	4-acetamidophenylglucuronide	CYP	UGT	rs67227421	MRPL3|RP11-88I21.1	NA	NA	CHPF	NA	cg00080987|cg01128031|cg08140712|cg17295957|cg17698584|cg20920097|cg21487550|cg21620246|cg27326032	-
61	54	top sentinel	rs73559508	13	80330525	T	G	0.133245	-0.294411	0.0626529	2.61334e-06	M45721	-0.294411	0.0626529	2.61334e-06	ONE	0	0	1	1	379	13/115/392	0.1913	M45721	M45721	ONE	3-(N-acetyl-L-cystein-S-yl) acetaminophen	ONE	CYP	ONE	rs73559508	LINC01038	NA	NA	NA	NA	H3K4me1	-
62	55	top sentinel	rs2095847	9	23063674	C	A	0.101583	0.320817	0.0682934	2.63197e-06	M37475	0.099772	0.0841534	0.235781	M45721	-0.126051	0.0740477	0.0887009	33701.3	379	7/95/418	0.4863	M37475_M45721	M37475	M45721	4-acetaminophen sulfate	3-(N-acetyl-L-cystein-S-yl) acetaminophen	SULT	CYP	rs2095847	RP11-370B11.4	NA	NA	NA	NA	NA	-
63	56	top sentinel	rs369950848	7	82018464	TTATA	TTA	0.0723192	-0.270394	0.0575873	2.66115e-06	M33161	-0.282582	0.0958565	0.00319874	M33173	-0.0437786	0.095294	0.645943	1202.01	401	0/71/407	0.09646	M33161_M33173	M33161	M33173	2-methoxyacetaminophen glucuronide*	2-hydroxyacetaminophen sulfate*	UGT	SULT	NA	NA	NA	NA	NA	NA	NA	-
64	57	top sentinel	rs2419343	1	68630667	C	T	0.384804	0.184886	0.0393907	2.68399e-06	M62567	0.0649313	0.0414851	0.117543	M47031	-0.111255	0.0476745	0.0196142	7307.85	408	83/240/197	0.5189	M62567_M47031	M62567	M47031	3-(methylthio)acetaminophen sulfate*	2-methoxyacetaminophen sulfate*	CYP&SULT	SULT	rs2419343	WLS	Femoral neck mineral density|Heel bone mineral density|Heel bone mineral density left|Heel bone mineral density right|Lumbar spine bone mineral density|Lumbar spine bone mineral density in females|Lumber spine bone mineral density	NA	GPR177|WLS	NA	cg21459618|cg22482700|cg22850128	-
65	58	top sentinel	rs34289542	18	75851796	T	TA	0.462069	-0.215174	0.0458547	2.69854e-06	M33161	-0.215174	0.0458547	2.69854e-06	ONE	0	0	1	1	435	114/257/149	0.8605	M33161	M33161	ONE	2-methoxyacetaminophen glucuronide*	ONE	UGT	ONE	rs34289542	RP11-100K18.1	NA	NA	NA	NA	NA	-
66	59	top sentinel	rs10222767	4	34934328	A	T	0.354749	-0.192342	0.0410417	2.77909e-06	M34365	-0.102482	0.0520295	0.0488735	M33173	0.0408382	0.050599	0.419612	17586.2	358	57/238/203	0.3283	M34365_M33173	M34365	M33173	3-(cystein-S-yl)acetaminophen*	2-hydroxyacetaminophen sulfate*	CYP	SULT	rs10222767	snoU13	Ziprasidone treatment in schizophrenia Positive response	NA	NA	NA	cg03123104	-
67	60	top sentinel	rs4814912	20	19850547	A	G	0.497347	0.154884	0.0330633	2.80692e-06	M33173	0.0892049	0.0477124	0.0615342	M45721	-0.0499849	0.0455516	0.272499	21922.3	377	123/268/129	0.5391	M33173_M45721	M33173	M45721	2-hydroxyacetaminophen sulfate*	3-(N-acetyl-L-cystein-S-yl) acetaminophen	SULT	CYP	rs4814912	RP5-999L4.2	NA	NA	NA	NA	cg00438541|cg06856720|cg08200952|cg08371391|cg11267810|cg12687767|cg13396318|cg19791606|cg20918393|cg24737324|cg25291653	-
68	61	top sentinel	rs79155933	7	158547567	A	G	0.0918919	-0.335175	0.0716413	2.88961e-06	M34365	-0.0558734	0.0821615	0.496477	M12032	0.145976	0.0901718	0.105476	36501.8	370	5/92/423	1	M34365_M12032	M34365	M12032	3-(cystein-S-yl)acetaminophen*	4-acetamidophenol	CYP	paracetamol	rs79155933	ESYT2	NA	NA	ESYT2|KRT18P55|WDR60	NA	cg01115432|cg01943577|cg03156396|cg04111992|cg04864538|cg05340744|cg06747087|cg06937201|cg07207484|cg07920930|cg09640425|cg09826364|cg11202265|cg12348202|cg12877853|cg13211008|cg14689365|cg16249010|cg16762085|cg16976520|cg17816173|cg17906105|cg18925601|cg19418458|cg19584649|cg22178238|cg22282410|cg24408057|cg24564603|cg24712639|cg24826151|cg25769590|cg26651303|cg27392792	-
69	62	top sentinel	rs12831827	12	8166718	G	C	0.280749	-0.21297	0.045528	2.89991e-06	M62567	-0.0822151	0.0458018	0.0726509	M45721	0.13719	0.0497371	0.0058102	2003.58	374	40/212/268	0.9136	M62567_M45721	M62567	M45721	3-(methylthio)acetaminophen sulfate*	3-(N-acetyl-L-cystein-S-yl) acetaminophen	CYP&SULT	CYP	rs12831827	FOXJ2|RP11-69M1.1|RP11-69M1.4|RP11-69M1.8	Impedance of arm left|Impedance of arm right|Impedance of whole body|Mean platelet volume	NA	C3AR1|CD3E|F2R|FOXJ2|HGD|NECAP1|NGFRAP1|PDLIM1|POU5F1P3|SLC2A14|SLC2A14;SLC2A3|SLC2A3|SLC2A3;SLC2A14	Arylsulfatase K	cg07931785|cg17815933|cg18709570|cg19016972|cg25160286|cg25500050|H3K27ac	-
70	63	top sentinel	rs10885626	10	116653044	A	G	0.407202	-0.221083	0.0472884	2.93665e-06	M62567	-0.0834114	0.0419385	0.0467123	M34365	0.100154	0.0497384	0.0440488	14999.7	361	87/258/175	0.6524	M62567_M34365	M62567	M34365	3-(methylthio)acetaminophen sulfate*	3-(cystein-S-yl)acetaminophen*	CYP&SULT	CYP	rs10885626	FAM160B1|RPL15P13	NA	NA	ATRNL1|FAM160B1|RP11-106M7.3|TRUB1|ZBTB17	NA	cg01185921|cg03647239|cg03850986|cg04508114|cg05388821|cg07216976|cg07733920|cg07743805|cg08188268|cg08206898|cg10858945|cg18325866|cg22621161|cg23260525|cg25233709|H3K27ac|H3K4me1	-
71	64	top sentinel	rs900505	2	48310700	T	C	0.183824	0.156977	0.0336009	2.9857e-06	M34365	0.0263736	0.0586058	0.652699	M45721	-0.114163	0.0537671	0.0337296	11297	340	25/137/358	0.01723	M34365_M45721	M34365	M45721	3-(cystein-S-yl)acetaminophen*	3-(N-acetyl-L-cystein-S-yl) acetaminophen	CYP	CYP	rs900505	AC079807.4	NA	NA	FOXN2	NA	NA	-
72	65	top sentinel	rs1299799	14	89982321	T	C	0.104222	-0.299228	0.0640683	3.00536e-06	M37475	-0.110512	0.0832965	0.184598	M45721	0.0902807	0.0694666	0.193729	61422.9	379	9/90/421	0.1507	M37475_M45721	M37475	M45721	4-acetaminophen sulfate	3-(N-acetyl-L-cystein-S-yl) acetaminophen	SULT	CYP	rs1299799	FOXN3	NA	1-palmitoylglycerophosphoethanolamine/threonate	NA	NA	cg01885071|cg10254970|cg14391345|cg18901895|cg19194924|cg24725246|cg26329538	-
73	66	top sentinel	rs268134	2	65608363	A	G	0.199717	0.208491	0.0446441	3.01103e-06	M34365	0.101311	0.0586533	0.084117	M33161	-0.0743738	0.0583829	0.2027	27936.3	353	26/152/342	0.09588	M34365_M33161	M34365	M33161	3-(cystein-S-yl)acetaminophen*	2-methoxyacetaminophen glucuronide*	CYP	UGT	rs268134	SPRED2	Educational attainment years of education|Neutrophil percentage of white cells|Sum basophil neutrophil counts|Systemic lupus erythematosus|Years of educational attainment	NA	FOXL2|SPRED2	NA	cg01751245|cg03932406|cg05575220|cg06394476|cg07014154|cg08467103|cg09884146|cg10256249|cg16465560|cg21261105|cg24200960|cg26376241	-
74	67	top sentinel	rs7688257	4	68126425	C	T	0.084596	0.198578	0.0425238	3.0149e-06	M33161	-0.0203131	0.0826807	0.805929	M47031	-0.191689	0.0829764	0.0208794	6925.4	396	6/72/442	0.1323	M33161_M47031	M33161	M47031	2-methoxyacetaminophen glucuronide*	2-methoxyacetaminophen sulfate*	UGT	SULT	rs7688257	AC112518.3|RP11-584P21.2	NA	NA	NA	NA	cg22662182	UGT2B15 locus
75	68	top sentinel	rs754108	5	143483165	G	A	0.441953	0.207209	0.044442	3.12455e-06	M15736	0.163995	0.0548325	0.00278215	M45721	-0.0415822	0.0446932	0.352168	890.416	379	101/252/167	0.7222	M15736_M45721	M15736	M45721	4-acetamidophenylglucuronide	3-(N-acetyl-L-cystein-S-yl) acetaminophen	UGT	CYP	rs754108	PRELID2|RN7SL87P	NA	NA	YIPF5|YIPF5;KCTD16	NA	cg04474731|cg11800844|cg26472326	-
76	69	top sentinel	rs7823376	8	9164211	A	G	0.142191	-0.210169	0.0451391	3.22358e-06	M33161	-0.00320791	0.0669327	0.961774	M12032	0.168833	0.0770675	0.0284724	8832.54	429	11/131/378	1	M33161_M12032	M33161	M12032	2-methoxyacetaminophen glucuronide*	4-acetamidophenol	UGT	paracetamol	rs7823376	RP11-115J16.1	NA	NA	NA	NA	NA	-
77	70	top sentinel	rs13241411	7	38645221	A	G	0.488506	0.160749	0.0345262	3.22627e-06	M34365	0.193572	0.046721	3.4256e-05	M47031	-0.00225623	0.046056	0.960928	10.6178	348	124/254/141	0.6606	M34365_M47031	M34365	M47031	3-(cystein-S-yl)acetaminophen*	2-methoxyacetaminophen sulfate*	CYP	SULT	rs13241411	AMPH	NA	NA	TRGV2	NA	NA	-
78	71	top sentinel	rs1108468	14	94092160	C	T	0.114613	-0.252821	0.0543527	3.29533e-06	M34365	-0.0657672	0.0745247	0.377512	M47031	0.168151	0.0710016	0.0178715	5423.28	349	9/91/420	0.1543	M34365_M47031	M34365	M47031	3-(cystein-S-yl)acetaminophen*	2-methoxyacetaminophen sulfate*	CYP	SULT	rs1108468	UNC79	NA	NA	NA	NA	cg10593480	-
79	72	top sentinel	rs17126635	1	65004791	G	A	0.052	0.491452	0.105692	3.32173e-06	M34365	0.182252	0.107334	0.0895089	M15736	-0.175679	0.123954	0.156397	26946.5	375	1/52/467	1	M34365_M15736	M34365	M15736	3-(cystein-S-yl)acetaminophen*	4-acetamidophenylglucuronide	CYP	UGT	rs17126635	CACHD1	Cause of death: cardiomegaly	NA	CLUL1|JAK1	NA	cg03092482|cg16035024|cg20876010|cg23617193	-
80	73	top sentinel	rs2346568	2	19143636	G	C	0.337333	0.233246	0.0501624	3.32224e-06	M34365	0.0559669	0.0510484	0.272926	M15736	-0.168382	0.0584141	0.00394462	1187.34	375	58/236/226	0.8447	M34365_M15736	M34365	M15736	3-(cystein-S-yl)acetaminophen*	4-acetamidophenylglucuronide	CYP	UGT	rs2346568	-	NA	NA	NCLN	NA	cg00930762	-
81	74	top sentinel	rs9444616	6	89181719	C	G	0.271765	-0.158824	0.0342	3.4176e-06	M33161	-0.0395559	0.0498296	0.427298	M12032	0.145184	0.0588928	0.0136929	4006.58	425	48/180/288	0.01349	M33161_M12032	M33161	M12032	2-methoxyacetaminophen glucuronide*	4-acetamidophenol	UGT	paracetamol	NA	NA	NA	NA	NA	NA	NA	-
82	75	top sentinel	rs1569421	1	9387485	G	C	0.205747	-0.220751	0.0475373	3.42145e-06	M33161	0.0161764	0.0568461	0.775978	M15736	0.21275	0.0669509	0.00148449	433.877	435	23/168/329	0.7887	M33161_M15736	M33161	M15736	2-methoxyacetaminophen glucuronide*	4-acetamidophenylglucuronide	UGT	UGT	rs1569421	SPSB1	NA	NA	NA	NA	cg03003073|cg06349050|cg06779253|cg10019844|cg17489312|cg19820919|cg23632432|cg23914842|cg26363759	-
83	76	top sentinel	rs1081903	3	118553550	T	C	0.352459	0.151491	0.0326549	3.49866e-06	M47031	0.0897059	0.0482825	0.063178	M37475	-0.0545775	0.0542167	0.314101	18057.8	427	68/230/222	0.5012	M47031_M37475	M47031	M37475	2-methoxyacetaminophen sulfate*	4-acetaminophen sulfate	SULT	SULT	rs1081903	IGSF11|PARP15	NA	NA	B4GALT4	NA	cg11869695	-
84	77	top sentinel	rs10191400	2	54515149	C	T	0.179144	0.215449	0.0464419	3.49928e-06	M34365	0.0794422	0.058361	0.173444	M33173	-0.0830201	0.0570495	0.145606	41610.3	374	29/129/362	0.0005417	M34365_M33173	M34365	M33173	3-(cystein-S-yl)acetaminophen*	2-hydroxyacetaminophen sulfate*	CYP	SULT	rs10191400	ACYP2	NA	NA	ACYP2	NA	cg04706327|cg08278503|cg16408679|cg18959907|cg22310507	-
85	78	top sentinel	rs10954171	7	127827169	T	A	0.372365	0.10588	0.0228621	3.63499e-06	M47031	0.0058441	0.0471405	0.901337	M33173	-0.108911	0.0467374	0.0197911	5444.61	427	80/229/211	0.1896	M47031_M33173	M47031	M33173	2-methoxyacetaminophen sulfate*	2-hydroxyacetaminophen sulfate*	SULT	SULT	rs10954171	MIR129-1	Comparative body size at age 10|Impedance of leg left|Impedance of leg right|Impedance of whole body	NA	GCC1|LRRC4|SND1	NA	cg00353923|cg00486143|cg01017541|cg02033666|cg02301128|cg02383785|cg03027739|cg03314315|cg03541799|cg04524088|cg06133670|cg06173720|cg06714981|cg06792186|cg07567630|cg07617283|cg08234689|cg14592072|cg14999031|cg15096377|cg15758240|cg16101213|cg16150661|cg16248756|cg18577231|cg19216624|cg19500766|cg20245362|cg20391126|cg21885361|cg22940031|cg23439280|cg25900995|cg26209990|cg27179002|H3K27ac|H3K4me1	-
86	79	top sentinel	rs2806136	10	32532346	G	A	0.336676	0.173231	0.0374094	3.64441e-06	M34365	0.00971926	0.0502639	0.846673	M47031	-0.0583628	0.0498939	0.242107	66432.4	349	61/230/229	0.7695	M34365_M47031	M34365	M47031	3-(cystein-S-yl)acetaminophen*	2-methoxyacetaminophen sulfate*	CYP	SULT	rs2806136	EPC1|RP11-166N17.1|RPS24P13	NA	NA	NA	NA	cg06248428|cg13612317|cg14776578|cg15986326	-
87	80	top sentinel	rs2624984	15	101851376	C	T	0.444965	0.111059	0.0239875	3.65905e-06	M47031	0.150251	0.0491433	0.0022326	M33173	0.0465458	0.0477371	0.329538	610.158	427	93/269/158	0.2848	M47031_M33173	M47031	M33173	2-methoxyacetaminophen sulfate*	2-hydroxyacetaminophen sulfate*	SULT	SULT	rs2624984	PCSK6	NA	NA	CALCA|RP11-424I19.2|SNRPA1	NA	cg01033451|cg03196381|cg03993166|cg04446470|cg04972384|cg05045161|cg08113526|cg11162637|cg20388165|cg24668914|cg25114630|cg25960063|cg26475500|cg26942250|cg27088787	-
88	81	top sentinel	rs13169962	5	165236250	T	C	0.115012	0.292792	0.063267	3.69417e-06	M62567	0.050083	0.0622757	0.421274	M33161	-0.191806	0.0716612	0.00743797	2013.43	413	8/107/405	0.6774	M62567_M33161	M62567	M33161	3-(methylthio)acetaminophen sulfate*	2-methoxyacetaminophen glucuronide*	CYP&SULT	UGT	rs13169962	CTC-535M15.1|HMP19	NA	NA	NA	NA	NA	-
89	82	top sentinel	rs667016	1	48011336	T	A	0.262673	0.147638	0.0319143	3.72682e-06	M33161	0.0270507	0.0532882	0.611713	M33173	-0.0984239	0.0523073	0.059884	16068.4	434	40/202/278	0.7391	M33161_M33173	M33161	M33173	2-methoxyacetaminophen glucuronide*	2-hydroxyacetaminophen sulfate*	UGT	SULT	rs667016	ATP6V0E1P4	NA	NA	NA	NA	cg08638320|cg09269866|cg11573238|cg17446896	-
90	83	top sentinel	rs60227400;rs78667920	7	15917635	G	GA	0.235897	0.131969	0.0285465	3.78346e-06	M33161	0.078092	0.0556154	0.160276	M47031	-0.066856	0.0558743	0.231485	42362.3	390	25/170/316	0.696	M33161_M47031	M33161	M47031	2-methoxyacetaminophen glucuronide*	2-methoxyacetaminophen sulfate*	UGT	SULT	NA	NA	NA	NA	NA	NA	NA	-
91	84	top sentinel	rs144219823	13	80150795	A	G	0.104895	-0.237585	0.0514301	3.84528e-06	M33161	-0.0297588	0.0770632	0.699377	M12032	0.239566	0.0910143	0.00848396	2206.33	429	5/95/420	1	M33161_M12032	M33161	M12032	2-methoxyacetaminophen glucuronide*	4-acetamidophenol	UGT	paracetamol	rs144219823	LINC01068	NA	NA	NA	NA	NA	-
92	85	top sentinel	rs173164	16	1925279	G	A	0.14191	0.197863	0.0428529	3.88826e-06	M33173	0.17336	0.0645622	0.00724943	M45721	-0.0447892	0.0592437	0.44964	1864.44	377	17/110/393	0.01524	M33173_M45721	M33173	M45721	2-hydroxyacetaminophen sulfate*	3-(N-acetyl-L-cystein-S-yl) acetaminophen	SULT	CYP	rs173164	FAHD1|HAGH|HS3ST6|LINC02124|MEIOB|RN7SL367P	NA	NA	C16orf73|C16orf73;FAHD1|CLCN7|DKFZP566J2046|EME2|FAHD1|FAHD1;HAGH|HAGH|HAGH;FAHD1|HN1L|HS3ST6|IGFALS|MAPK8IP3;NME3|MEIOB|MEIOB;FAHD1|MRPS34|NME3|NUBP2|PRSS33|SNHG9|SPSB3;EME2|SPSB3;EME2;RP11-31I10.4|SYNGR3|TMEM204|TPSB2	NA	cg00046913|cg00207428|cg00490583|cg00546932|cg00564555|cg00892393|cg00935504|cg01101344|cg01353073|cg01422476|cg01431184|cg01637482|cg01729862|cg01747665|cg02030219|cg02593924|cg02862121|cg03013636|cg03080965|cg03282439|cg03372353|cg04704414|cg04853583|cg05041351|cg05208399|cg05982504|cg06326493|cg06462780|cg06757399|cg06886374|cg07058484|cg07652482|cg07677296|cg07775371|cg07869343|cg07870479|cg0…	-
93	86	top sentinel	rs1478996	17	21799515	C	G	0.100703	-0.236131	0.0511453	3.8958e-06	M47031	0.0369255	0.0752141	0.62347	M37475	0.175257	0.0836009	0.0360507	9253.73	427	9/87/424	0.08626	M47031_M37475	M47031	M37475	2-methoxyacetaminophen sulfate*	4-acetaminophen sulfate	SULT	SULT	rs1478996	RP11-1109M24.12|RP11-1109M24.14|RP11-1109M24.5|RP11-744K17.3	NA	NA	WSB1	NA	cg01166759|cg01476885|cg01699727|cg04951804|cg05565510|cg05591447|cg09785512|cg10001590|cg11382589|cg11995313|cg13541588|cg13557397|cg18423549|cg19816642|cg22606179|cg22700039|cg25009896|cg25706971|cg25871824|H3K27ac	-
94	87	top sentinel	rs117283665	13	24021837	T	C	0.0555556	0.392681	0.0850564	3.89869e-06	M34365	0.19771	0.0946971	0.0368147	M12032	-0.0360077	0.116988	0.758243	9442.84	369	5/44/470	0.008762	M34365_M12032	M34365	M12032	3-(cystein-S-yl)acetaminophen*	4-acetamidophenol	CYP	paracetamol	rs117283665	LINC00327|SACS-AS1	NA	NA	LINC00327	NA	cg00158254|cg00504595|cg03921529|cg04337937|cg09323835|cg24350296|cg25639084	-
95	88	top sentinel	rs3857499	6	90739209	A	G	0.279859	0.186212	0.0403443	3.92021e-06	M47031	0.0232814	0.048809	0.633369	M15736	-0.163516	0.0567266	0.00394503	1006.33	427	58/183/279	0.00181	M47031_M15736	M47031	M15736	2-methoxyacetaminophen sulfate*	4-acetamidophenylglucuronide	SULT	UGT	rs3857499	BACH2	NA	NA	NA	NA	NA	-
96	89	top sentinel	rs2297813	1	47264724	T	G	0.0613333	0.334555	0.0724854	3.92186e-06	M45721	0.0811852	0.0877886	0.35508	M12032	-0.209951	0.108189	0.0523073	13337.4	375	4/59/457	0.1549	M45721_M12032	M45721	M12032	3-(N-acetyl-L-cystein-S-yl) acetaminophen	4-acetamidophenol	CYP	paracetamol	rs2297813	CYP4A11|CYP4A26P|CYP4B1|CYP4Z2P	NA	NA	CYP4A11|CYP4A22|CYP4B1|CYP4X1|CYP4Z1|GPR113	NA	cg13158571|cg26558485|cg27291464	CYP4A11|CYP4A22|CYP4B1|CYP4X1|CYP4Z1
97	90	top sentinel	rs56366957	4	406951	T	C	0.483871	0.129535	0.0280751	3.95225e-06	M33161	0.0371424	0.0467519	0.42693	M33173	-0.0851488	0.0468553	0.0691757	17502.9	434	122/261/137	1	M33161_M33173	M33161	M33173	2-methoxyacetaminophen glucuronide*	2-hydroxyacetaminophen sulfate*	UGT	SULT	rs56366957	RP11-2H3.7|RP11-478C6.1|ZNF141|ZNF721	NA	NA	ABCA11P|AC118278.1|CRIPAK|DGKQ|MFSD7|PDE6B|PDE6B;RP11-1191J2.2|ZNF141|ZNF721|ZNF721;ZNF732	NA	cg01132407|cg02434836|cg05533953|cg10113414|cg11229771|cg11301215|cg11427855|cg11725718|cg11768612|cg13467708|cg14497649|cg16735290|cg17445145|cg17643796|cg20444990|cg21546981|cg26693817|cg27149937|cg27357918|H3K4me1	ABCA11P
98	91	top sentinel	rs4649207	1	24536742	T	C	0.0706667	0.390556	0.0847438	4.05268e-06	M34365	0.268351	0.0880368	0.0023024	M37475	-0.0332465	0.102022	0.744519	568.118	375	5/58/457	0.05868	M34365_M37475	M34365	M37475	3-(cystein-S-yl)acetaminophen*	4-acetaminophen sulfate	CYP	SULT	rs4649207	RP11-10N16.2	NA	NA	NA	NA	cg12394377|cg16903060|cg24435747	-
99	92	top sentinel	rs789755	10	14139715	T	G	0.106017	0.267835	0.0581814	4.15543e-06	M34365	0.0717379	0.0777141	0.355955	M47031	-0.170304	0.0740446	0.0214468	5161.15	349	6/103/411	1	M34365_M47031	M34365	M47031	3-(cystein-S-yl)acetaminophen*	2-methoxyacetaminophen sulfate*	CYP	SULT	rs789755	FRMD4A	NA	NA	NA	NA	cg02923145|cg03057079	-
100	93	top sentinel	rs4820717	22	27300463	G	A	0.164649	0.260325	0.0565557	4.16501e-06	M62567	0.0977092	0.0561483	0.0818241	M33161	-0.214933	0.0639713	0.000779905	187.252	413	12/142/366	0.8698	M62567_M33161	M62567	M33161	3-(methylthio)acetaminophen sulfate*	2-methoxyacetaminophen glucuronide*	CYP&SULT	UGT	rs4820717	LINC01422	NA	NA	RP1-90L6.3	NA	NA	-
101	94	top sentinel	rs11208574	1	65508424	A	G	0.274064	-0.211416	0.0460681	4.44941e-06	M62567	-0.105694	0.045404	0.0199195	M45721	0.0480554	0.0499967	0.336466	4476.89	374	40/203/277	0.7402	M62567_M45721	M62567	M45721	3-(methylthio)acetaminophen sulfate*	3-(N-acetyl-L-cystein-S-yl) acetaminophen	CYP&SULT	CYP	rs11208574	MIR3671	Eosinophil count|Eosinophil percentage of granulocytes|Eosinophil percentage of white cells|Neutrophil percentage of granulocytes|Sum eosinophil basophil counts	NA	AK4|JAK1|LEPROT|MIR3671|RAVER2|RP11-182I10.3|RP11-182I10.4	NA	cg00600454|cg00691671|cg04924028|cg05780006|cg06748470|cg10142878|cg10380652|cg12075498|cg13390284|cg15208832|cg17940858|cg20301308|cg22945413|H3K27ac|H3K4me1	-
102	95	top sentinel	rs11259094	10	14478352	G	A	0.30343	-0.214815	0.0468275	4.48875e-06	M45721	-0.214815	0.0468275	4.48875e-06	ONE	0	0	1	1	379	48/219/253	1	M45721	M45721	ONE	3-(N-acetyl-L-cystein-S-yl) acetaminophen	ONE	CYP	ONE	rs11259094	FRMD4A	NA	NA	NA	NA	cg00946960|cg05810129|cg08469305|ch.10.14508944R	-
103	96	top sentinel	rs7917632	10	134216472	A	G	0.137931	0.247625	0.0540118	4.54747e-06	M33161	0.00621537	0.0669882	0.926076	M37475	-0.18742	0.0760583	0.0137334	3020.01	435	9/129/382	0.7199	M33161_M37475	M33161	M37475	2-methoxyacetaminophen glucuronide*	4-acetaminophen sulfate	UGT	SULT	rs7917632	PWWP2B	NA	NA	DPYSL4|LRRC27|PWWP2B|STK32C	NA	cg00045902|cg00818106|cg02116864|cg02139338|cg02472646|cg02535060|cg02865896|cg03477303|cg05459190|cg05951994|cg06547490|cg06937617|cg07119315|cg07733247|cg08751508|cg08867390|cg10530568|cg10915716|cg12364943|cg12735254|cg12855310|cg13221347|cg13506288|cg13730358|cg14039939|cg14256022|cg15246131|cg15278699|cg15537056|cg15922176|cg15995714|cg16259904|cg16588731|cg16652747|cg17267681|cg17579580|cg1…	-
104	97	top sentinel	rs7847143	9	88811119	C	T	0.263369	-0.188519	0.0411344	4.58353e-06	M45721	0.0733624	0.0505928	0.147043	M12032	0.251699	0.0625509	5.72419e-05	12.4886	374	31/196/292	0.9064	M45721_M12032	M45721	M12032	3-(N-acetyl-L-cystein-S-yl) acetaminophen	4-acetamidophenol	CYP	paracetamol	rs7847143	C9orf153	Height	NA	GOLM1|ISCA1|ISCA1;C9orf153|SDF2L1|ZCCHC6	NA	cg02600974|cg10572262|cg13456106|cg13959031|cg20263942	-
105	98	top sentinel	rs6429655	1	14700850	T	C	0.322667	-0.237951	0.0519252	4.59261e-06	M34365	-0.237951	0.0519252	4.59261e-06	ONE	0	0	1	1	375	54/229/237	1	M34365	M34365	ONE	3-(cystein-S-yl)acetaminophen*	ONE	CYP	ONE	rs6429655	KAZN	NA	NA	NA	NA	NA	-
106	99	top sentinel	18:21069821:GAA:GA	18	21069821	GAA	GA	0.27104	0.126653	0.0276585	4.66804e-06	M47031	0.0751669	0.0566467	0.184528	M33173	-0.122788	0.057255	0.031986	6852.13	404	24/223/243	0.002269	M47031_M33173	M47031	M33173	2-methoxyacetaminophen sulfate*	2-hydroxyacetaminophen sulfate*	SULT	SULT	NA	NA	NA	NA	NA	NA	NA	-
107	100	top sentinel	rs9367063	6	40601537	A	G	0.481333	-0.164476	0.0359294	4.69976e-06	M45721	-0.0217213	0.0440242	0.621733	M12032	0.114072	0.0538221	0.0340542	7245.94	375	120/258/142	0.93	M45721_M12032	M45721	M12032	3-(N-acetyl-L-cystein-S-yl) acetaminophen	4-acetamidophenol	CYP	paracetamol	rs9367063	ACTG1P9|LRFN2	NA	NA	CEP76|TREML3P|TREML4|UBE2Q1	NA	cg17298510	-
108	100	sentinel	rs9367063	6	40601537	A	G	0.483784	-0.191165	0.0418128	4.83254e-06	M34365	-0.0351069	0.0477703	0.462393	M12032	0.114072	0.0538221	0.0340542	7046.85	370	120/258/142	0.93	M34365_M12032	M34365	M12032	3-(cystein-S-yl)acetaminophen*	4-acetamidophenol	CYP	paracetamol	rs9367063	ACTG1P9|LRFN2	NA	NA	CEP76|TREML3P|TREML4|UBE2Q1	NA	cg17298510	-
109	101	top sentinel	rs55766040	11	2210430	A	T	0.127941	0.173273	0.0378889	4.80372e-06	M34365	-0.0346879	0.0649123	0.593078	M45721	-0.145161	0.0619685	0.0191557	3987.68	340	16/113/391	0.04199	M34365_M45721	M34365	M45721	3-(cystein-S-yl)acetaminophen*	3-(N-acetyl-L-cystein-S-yl) acetaminophen	CYP	CYP	rs55766040	MIR4686	NA	NA	ASCL2	NA	cg00613255|cg01921126|cg02097792|cg02749887|cg03024791|cg03162779|cg03366382|cg04204669|cg04222986|cg04484994|cg04548926|cg05068202|cg05105212|cg05141787|cg06623151|cg08005462|cg08227583|cg08241307|cg08570686|cg08619712|cg11208229|cg11821865|cg12499235|cg13130588|cg13762320|cg13943025|cg14149680|cg14907310|cg16059978|cg16844661|cg18108946|cg19284039|cg19586845|cg19878200|cg20392764|cg21191514|cg2…	-
110	102	top sentinel	rs300038	16	86688819	C	T	0.281081	-0.211973	0.0463587	4.82062e-06	M34365	-0.0935172	0.0533225	0.0794643	M12032	0.231679	0.0609719	0.000144831	30.0441	370	34/202/284	0.9092	M34365_M12032	M34365	M12032	3-(cystein-S-yl)acetaminophen*	4-acetamidophenol	CYP	paracetamol	rs300038	RP11-58A18.1	Heel bone mineral density	NA	MTHFSD	NA	cg00461236|cg00561903|cg00608860|cg01627212|cg02128086|cg02464866|cg02486086|cg02657828|cg02725001|cg02974204|cg03084704|cg05424333|cg06255006|cg07990681|cg27391627|cg27455211	-
111	102	sentinel	rs300038	16	86688819	C	T	0.28	-0.239518	0.0526937	5.48093e-06	M34365	-0.0935172	0.0533225	0.0794643	M15736	0.245308	0.0623	8.23231e-05	15.0199	375	34/202/284	0.9092	M34365_M15736	M34365	M15736	3-(cystein-S-yl)acetaminophen*	4-acetamidophenylglucuronide	CYP	UGT	rs300038	RP11-58A18.1	Heel bone mineral density	NA	MTHFSD	NA	cg00461236|cg00561903|cg00608860|cg01627212|cg02128086|cg02464866|cg02486086|cg02657828|cg02725001|cg02974204|cg03084704|cg05424333|cg06255006|cg07990681|cg27391627|cg27455211	-
112	103	top sentinel	rs2820713	1	215898398	T	C	0.141161	0.257698	0.0563908	4.88029e-06	M37475	0.0992938	0.0735612	0.177076	M45721	-0.109417	0.0611421	0.0735271	15066.1	379	14/118/388	0.2002	M37475_M45721	M37475	M45721	4-acetaminophen sulfate	3-(N-acetyl-L-cystein-S-yl) acetaminophen	SULT	CYP	rs2820713	USH2A	NA	NA	NA	DNA-directed DNA/RNA polymerase mu|Growth/differentiation factor 8	cg13184177|cg24643211|cg26036678	-
113	103	sentinel	rs2820713	1	215898398	T	C	0.144231	0.180835	0.0404352	7.74081e-06	M33161	0.0372814	0.0639632	0.559989	M45721	-0.109417	0.0611421	0.0735271	9498.63	364	14/118/388	0.2002	M33161_M45721	M33161	M45721	2-methoxyacetaminophen glucuronide*	3-(N-acetyl-L-cystein-S-yl) acetaminophen	UGT	CYP	rs2820713	USH2A	NA	NA	NA	DNA-directed DNA/RNA polymerase mu|Growth/differentiation factor 8	cg13184177|cg24643211|cg26036678	-
114	104	top sentinel	rs4383686	4	6157632	A	T	0.0802292	0.294515	0.0644579	4.89812e-06	M34365	0.167987	0.0876152	0.0551968	M47031	-0.101639	0.0872036	0.243802	11269	349	5/77/438	0.3902	M34365_M47031	M34365	M47031	3-(cystein-S-yl)acetaminophen*	2-methoxyacetaminophen sulfate*	CYP	SULT	rs4383686	JAKMIP1	Self-reported venous thromboembolic disease	NA	NA	NA	NA	-
115	105	top sentinel	rs4698459	4	13749341	G	A	0.419034	-0.170838	0.0374224	4.99199e-06	M34365	-0.0941827	0.0493854	0.0565083	M33161	0.0189161	0.0476409	0.691327	11319.8	352	83/255/181	0.716	M34365_M33161	M34365	M33161	3-(cystein-S-yl)acetaminophen*	2-methoxyacetaminophen glucuronide*	CYP	UGT	rs4698459	LINC01182	NA	NA	RAB28	NA	cg04999637|cg06346388|cg14144025|cg16297011|cg18083114|cg18507125|cg18609078	-
116	106	top sentinel	rs6602678	10	13772953	A	G	0.361644	0.123035	0.0269534	5.00108e-06	M47031	0.0511185	0.0480519	0.287411	M45721	-0.0285615	0.0448123	0.523891	57469.8	365	83/226/211	0.09288	M47031_M45721	M47031	M45721	2-methoxyacetaminophen sulfate*	3-(N-acetyl-L-cystein-S-yl) acetaminophen	SULT	CYP	rs6602678	FRMD4A	RR interval	NA	FRMD4A	NA	cg07629776|cg09684112|cg13707951|cg16485048|cg19120064|cg19805033|cg20152304|cg22923409|cg22959742|cg24951100|cg25932446|H3K4me1	-
117	107	top sentinel	6:168392463:CTATTTATT:CTATT	6	168392463	CTATTTATT	CTATT	0.253333	0.167883	0.0367896	5.03464e-06	M33173	0.107095	0.0539331	0.0470664	M45721	-0.0316125	0.0509546	0.534991	9348.51	375	32/194/292	1	M33173_M45721	M33173	M45721	2-hydroxyacetaminophen sulfate*	3-(N-acetyl-L-cystein-S-yl) acetaminophen	SULT	CYP	NA	NA	NA	NA	NA	NA	NA	-
118	107	sentinel	rs3734887	6	168393776	T	C	0.258667	-0.17813	0.0402121	9.43357e-06	M45721	-0.0180385	0.0491839	0.713801	M12032	0.136389	0.0605269	0.0242369	2569.22	375	38/188/294	0.2982	M45721_M12032	M45721	M12032	3-(N-acetyl-L-cystein-S-yl) acetaminophen	4-acetamidophenol	CYP	paracetamol	rs3734887	KIF25|KIF25-AS1	Heel bone mineral density	NA	KIF25|RP3-470B24.5	NA	cg00664730|cg00686132|cg01134139|cg01990695|cg02362690|cg02438481|cg04090349|cg04533751|cg04799859|cg05187193|cg06580943|cg06904616|cg06937593|cg08476511|cg09211372|cg10146514|cg11251877|cg12003941|cg14041603|cg14157549|cg14316629|cg14497223|cg15305980|cg15371806|cg15830591|cg16038269|cg16301975|cg16344081|cg16895216|cg17133750|cg17172308|cg18009322|cg18319852|cg18887969|cg19527959|cg20992785|cg2…	-
119	108	top sentinel	10:128165882:GA:GAA	10	128165882	GA	GAA	0.130747	0.35732	0.0784036	5.17802e-06	M34365	0.12539	0.0795802	0.115107	M15736	-0.280749	0.0874508	0.00132566	256.017	348	2/131/347	0.002312	M34365_M15736	M34365	M15736	3-(cystein-S-yl)acetaminophen*	4-acetamidophenylglucuronide	CYP	UGT	NA	NA	NA	NA	NA	NA	NA	-
120	109	top sentinel	rs11123859	2	101665829	A	G	0.441452	-0.186154	0.0408743	5.25601e-06	M47031	0.0401663	0.0492068	0.414343	M15736	0.198944	0.0563288	0.000412683	78.5164	427	95/269/156	0.2865	M47031_M15736	M47031	M15736	2-methoxyacetaminophen sulfate*	4-acetamidophenylglucuronide	SULT	UGT	rs11123859	TBC1D8	Granulocyte count|Myeloid white cell count|Neutrophil count|Sum basophil neutrophil counts|Sum neutrophil eosinophil counts|White blood cell count	NA	RNF149;SNORD89|RPL31|RPL31;TBC1D8|SNORD89|TBC1D8	NA	cg00420922|cg00562376|cg02347113|cg10148764|cg10523140|cg12594615|cg14595275|cg23907051|cg26134692|H3K27ac	-
121	110	top sentinel	rs201043493	10	88330875	ATTCCAGTTGTCCCACCTTTAC	A	0.505855	0.137524	0.0302123	5.31572e-06	M47031	0.107348	0.0445003	0.0158518	M37475	0.0195677	0.0506641	0.69933	2982.06	427	135/242/143	0.115	M47031_M37475	M47031	M37475	2-methoxyacetaminophen sulfate*	4-acetaminophen sulfate	SULT	SULT	rs201043493	-	NA	NA	NA	NA	NA	-
122	111	top sentinel	rs142754039	14	62669677	C	T	0.12963	-0.281159	0.0618342	5.44204e-06	M45721	-0.281159	0.0618342	5.44204e-06	ONE	0	0	1	1	378	17/109/393	0.0145	M45721	M45721	ONE	3-(N-acetyl-L-cystein-S-yl) acetaminophen	ONE	CYP	ONE	rs142754039	RP11-355I22.8	Attention deficit disorder with hyperactivity|Attention deficit hyperactivity disorder|Attention deficithyperactivity disorder all symptoms FBAT PC	NA	TXNL1	NA	cg01459854|cg01779765	-
123	112	top sentinel	rs9607394	22	37315733	G	A	0.216176	0.153064	0.0336634	5.4439e-06	M34365	0.0726914	0.0587329	0.215842	M45721	-0.0751211	0.0543196	0.166682	30618.1	340	23/172/325	1	M34365_M45721	M34365	M45721	3-(cystein-S-yl)acetaminophen*	3-(N-acetyl-L-cystein-S-yl) acetaminophen	CYP	CYP	rs9607394	CSF2RB	Hayfever, allergic rhinitis or eczema	NA	NA	NA	cg01064979|cg02556928|cg16356956|cg21209356	-
124	113	top sentinel	rs2426476	20	51866847	A	T	0.465374	0.2145	0.0471888	5.47888e-06	M62567	0.0391649	0.0405619	0.334266	M34365	-0.1673	0.0492734	0.00068545	125.108	361	111/248/161	0.4255	M62567_M34365	M62567	M34365	3-(methylthio)acetaminophen sulfate*	3-(cystein-S-yl)acetaminophen*	CYP&SULT	CYP	rs2426476	TSHZ2	NA	NA	NA	NA	cg00380172	-
125	114	top sentinel	rs58435704	6	139872970	A	G	0.078877	-0.315262	0.069387	5.53199e-06	M34365	-0.131778	0.0877037	0.132958	M33173	0.105373	0.0846448	0.213175	24034.4	374	5/71/444	0.2255	M34365_M33173	M34365	M33173	3-(cystein-S-yl)acetaminophen*	2-hydroxyacetaminophen sulfate*	CYP	SULT	rs58435704	AL356739.1|ATP5F1P6	High light scatter percentage of red cells|High light scatter reticulocyte count|Immature fraction of reticulocytes|Mean corpuscular volume	NA	NA	NA	cg00057667|cg00182893|cg01085137|cg01153613|cg05219445|cg06410970|cg26303175|H3K4me1	-
126	115	top sentinel	rs74983158	7	154565111	T	G	0.0802292	0.286706	0.0631836	5.68811e-06	M34365	0.00108893	0.0821886	0.989429	M47031	-0.27461	0.0776879	0.000408101	71.7463	349	8/87/425	0.1435	M34365_M47031	M34365	M47031	3-(cystein-S-yl)acetaminophen*	2-methoxyacetaminophen sulfate*	CYP	SULT	rs74983158	DPP6	Treatment with ferrous salt product	NA	NA	NA	NA	-
127	116	top sentinel	rs309330	5	143426866	A	T	0.283908	-0.194937	0.0429613	5.69253e-06	M33161	-0.0312484	0.0514123	0.543321	M15736	0.144793	0.0608348	0.017308	3040.48	435	40/217/263	0.6676	M33161_M15736	M33161	M15736	2-methoxyacetaminophen glucuronide*	4-acetamidophenylglucuronide	UGT	UGT	rs309330	PRELID2|RN7SL87P	NA	NA	YIPF5|YIPF5;KCTD16	NA	cg06471487|cg11800844|cg13917578|cg26472326	-
128	117	top sentinel	rs2846171	11	134707982	C	G	0.357471	0.180226	0.0397606	5.82106e-06	M33161	0.0235106	0.0478119	0.62291	M15736	-0.12486	0.056213	0.0263382	4524.64	435	70/229/221	0.3892	M33161_M15736	M33161	M15736	2-methoxyacetaminophen glucuronide*	4-acetamidophenylglucuronide	UGT	UGT	rs2846171	RP11-469N6.1	Types of physical activity in last 4 weeks: light diy	NA	NA	NA	cg04058461|cg26330416	-
129	118	top sentinel	rs35925095	3	126001761	C	T	0.366667	0.21194	0.0467855	5.8973e-06	M34365	0.058835	0.0478822	0.219168	M15736	-0.0455804	0.0560171	0.415823	37164.1	375	72/224/224	0.1808	M34365_M15736	M34365	M15736	3-(cystein-S-yl)acetaminophen*	4-acetamidophenylglucuronide	CYP	UGT	rs35925095	RP11-71E19.1	NA	NA	-	NA	cg00344900|cg01655150|cg01815671|cg02119848|cg03438417|cg03670452|cg07099588|cg08481491|cg08824344|cg11830761|cg13708016|cg14339848|cg15490784|cg15929506|cg16898124|cg17659797|cg19477084|cg20955328|cg20988073|cg21601837|cg24880869	-
130	119	top sentinel	rs11759455	6	131129967	C	T	0.0913978	0.354017	0.0781827	5.95228e-06	M34365	0.0343672	0.0795364	0.665673	M15736	-0.209041	0.0905557	0.0209755	3523.94	372	8/80/429	0.06806	M34365_M15736	M34365	M15736	3-(cystein-S-yl)acetaminophen*	4-acetamidophenylglucuronide	CYP	UGT	rs11759455	RP11-394G3.2|SMLR1	NA	NA	MCF2L2;B3GNT5;LOC100505668	NA	NA	-
131	120	top sentinel	rs130847	22	47823464	G	A	0.28	0.24209	0.0534677	5.96064e-06	M34365	0.0327544	0.0543031	0.546391	M15736	-0.133014	0.0614072	0.0303041	5084.03	375	41/210/269	1	M34365_M15736	M34365	M15736	3-(cystein-S-yl)acetaminophen*	4-acetamidophenylglucuronide	CYP	UGT	rs130847	CITF22-49D8.1|LINC01644	NA	NA	NA	NA	cg04008821	-
132	121	top sentinel	rs28583389	8	102146644	G	A	0.0733333	-0.422198	0.0932797	6.00678e-06	M34365	-0.422198	0.0932797	6.00678e-06	ONE	0	0	1	1	375	3/85/432	0.7859	M34365	M34365	ONE	3-(cystein-S-yl)acetaminophen*	ONE	CYP	ONE	rs28583389	RN7SKP249	NA	NA	NA	NA	cg00693710|cg11633264	-
133	122	top sentinel	rs77617852	1	216946544	A	G	0.148276	0.295031	0.065223	6.08492e-06	M33161	0.295031	0.065223	6.08492e-06	ONE	0	0	1	1	435	13/137/370	0.8694	M33161	M33161	ONE	2-methoxyacetaminophen glucuronide*	ONE	UGT	ONE	rs77617852	ESRRG	NA	P-cresol sulfate/saccharin|Serum ratio of (p-cresol sulfate)/(saccharin)	NA	NA	NA	-
134	123	top sentinel	rs7330461	13	47423565	T	A	0.365617	0.187541	0.0414667	6.10599e-06	M62567	0.0160022	0.0411361	0.697271	M33161	-0.121463	0.0468804	0.00957231	1567.69	413	78/230/212	0.2237	M62567_M33161	M62567	M33161	3-(methylthio)acetaminophen sulfate*	2-methoxyacetaminophen glucuronide*	CYP&SULT	UGT	rs7330461	HTR2A	NA	NA	ESD|LRCH1;ESD	NA	cg01620540|cg04118119|cg05506829|cg05699739|cg06020661|cg07075299|cg09798090|cg10323433|cg12424329|cg15692052|cg18200810|cg18845718|cg19037555|cg19072128|cg22733207|cg23881368|cg24118521|cg24320398|cg27021512|H3K27ac|H3K4me1	-
135	124	top sentinel	rs55892814	20	1169627	A	G	0.0690073	0.372285	0.0823618	6.18043e-06	M62567	0.229272	0.0829727	0.00572344	M33161	-0.142858	0.0932429	0.125496	926.059	413	1/67/452	0.7175	M62567_M33161	M62567	M33161	3-(methylthio)acetaminophen sulfate*	2-methoxyacetaminophen glucuronide*	CYP&SULT	UGT	rs55892814	C20orf202|PSMF1|RP4-545L17.12	NA	NA	FKBP1A|SDCBP2|SIRPB1|SIRPB2	NA	cg03932398|cg04428163|cg05007126|cg05090716|cg07683873|cg09606034|cg12128614|cg16922058|cg20074395|cg21524538|cg24691792	-
136	125	top sentinel	rs6898659	5	6112719	T	C	0.470914	-0.20337	0.0450193	6.26057e-06	M62567	-0.0480595	0.039741	0.226541	M34365	0.140479	0.0473424	0.00300431	479.878	361	123/254/143	0.6604	M62567_M34365	M62567	M34365	3-(methylthio)acetaminophen sulfate*	3-(cystein-S-yl)acetaminophen*	CYP&SULT	CYP	rs6898659	AC026797.1	NA	NA	NA	NA	cg20692922	-
137	126	top sentinel	rs78996623	1	62680718	C	A	0.154667	0.219432	0.0485898	6.30137e-06	M45721	0.0818336	0.0588889	0.164642	M12032	-0.136803	0.0728009	0.0602259	9557.59	375	19/124/377	0.04349	M45721_M12032	M45721	M12032	3-(N-acetyl-L-cystein-S-yl) acetaminophen	4-acetamidophenol	CYP	paracetamol	rs78996623	L1TD1	NA	NA	L1TD1	NA	cg06190807|cg11812662|cg14254748|cg14850026|cg19594218|cg24537942|cg27300647	-
138	127	top sentinel	rs139251455	13	48365179	T	TG	0.403846	0.129272	0.0286254	6.30263e-06	M33161	0.041777	0.0447908	0.350968	M45721	-0.107574	0.0439094	0.0142892	2267.18	364	89/230/201	0.09845	M33161_M45721	M33161	M45721	2-methoxyacetaminophen glucuronide*	3-(N-acetyl-L-cystein-S-yl) acetaminophen	UGT	CYP	rs139251455	RPL27AP8	NA	NA	NA	NA	NA	-
139	128	top sentinel	rs61118079	2	72120520	C	T	0.0712644	-0.416192	0.092172	6.3202e-06	M33161	-0.416192	0.092172	6.3202e-06	ONE	0	0	1	1	435	3/62/455	0.474	M33161	M33161	ONE	2-methoxyacetaminophen glucuronide*	ONE	UGT	ONE	rs61118079	RPS20P10	NA	NA	DYSF	NA	cg03209130	-
140	129	top sentinel	rs61979289	14	99481788	A	G	0.0746667	-0.386561	0.0856098	6.3204e-06	M34365	-0.199383	0.0882199	0.0238167	M37475	0.0380355	0.0931613	0.683071	3768.23	375	6/70/444	0.1191	M34365_M37475	M34365	M37475	3-(cystein-S-yl)acetaminophen*	4-acetaminophen sulfate	CYP	SULT	rs61979289	AL162151.3	NA	NA	NA	NA	cg05317096|cg26102435	-
141	130	top sentinel	rs4822327	22	23208589	G	A	0.492	0.155062	0.0343575	6.38637e-06	M45721	-0.0503157	0.0418392	0.229133	M12032	-0.140032	0.052034	0.00712051	1114.95	375	137/240/143	0.07984	M45721_M12032	M45721	M12032	3-(N-acetyl-L-cystein-S-yl) acetaminophen	4-acetamidophenol	CYP	paracetamol	rs4822327	IGLV4-3|MYO18B	NA	NA	NA	NA	cg14692151	-
142	131	top sentinel	rs113899228	19	15108833	GTGTA	G	0.174731	0.266434	0.0590537	6.4304e-06	M34365	0.0556914	0.0614342	0.36466	M37475	-0.0917837	0.0679618	0.17685	27502.2	372	21/131/363	0.05654	M34365_M37475	M34365	M37475	3-(cystein-S-yl)acetaminophen*	4-acetaminophen sulfate	CYP	SULT	NA	NA	NA	NA	NA	NA	NA	-
143	132	top sentinel	rs2190173	7	79138574	A	T	0.378378	-0.197549	0.0438	6.47517e-06	M34365	0.052442	0.0496214	0.290584	M12032	0.146854	0.0568272	0.00976011	1507.31	370	71/250/199	0.6409	M34365_M12032	M34365	M12032	3-(cystein-S-yl)acetaminophen*	4-acetamidophenol	CYP	paracetamol	rs2190173	MAGI2-AS3|NUP35P2	NA	NA	NA	NA	cg07985720|cg13382769|cg17463145|cg20537629|cg20996682|cg21784917|cg24391460	-
144	133	top sentinel	rs7118227	11	96831948	T	A	0.482667	-0.21163	0.0469352	6.51402e-06	M34365	-0.21163	0.0469352	6.51402e-06	ONE	0	0	1	1	375	122/250/148	0.4288	M34365	M34365	ONE	3-(cystein-S-yl)acetaminophen*	ONE	CYP	ONE	rs7118227	MED28P5	NA	NA	NA	NA	NA	-
145	134	top sentinel	rs12350667	9	44878785	A	G	0.0813333	0.385319	0.0854582	6.51771e-06	M34365	-0.0187984	0.0878892	0.830635	M15736	-0.321033	0.0986366	0.00113509	174.155	375	4/82/434	1	M34365_M15736	M34365	M15736	3-(cystein-S-yl)acetaminophen*	4-acetamidophenylglucuronide	CYP	UGT	rs12350667	AL162415.1|RP11-160N1.10|RP11-160N1.11|RP11-160N1.8	NA	NA	ANKRD20A7P|RP11-374M1.7;FAM27E4P	NA	NA	-
146	135	top sentinel	rs28481521	16	81943189	T	C	0.147541	-0.195686	0.0434006	6.51882e-06	M47031	-0.142896	0.0638171	0.025146	M37475	0.0745463	0.0711173	0.294539	3857.45	427	17/118/385	0.05085	M47031_M37475	M47031	M37475	2-methoxyacetaminophen sulfate*	4-acetaminophen sulfate	SULT	SULT	rs28481521	PLCG2	NA	NA	MPHOSPH6|PLCG2	NA	cg07513323|cg09695187	-
147	135	sentinel	rs28481521	16	81943189	T	C	0.147541	-0.235733	0.0528758	8.26327e-06	M47031	-0.142896	0.0638171	0.025146	M15736	0.0921261	0.074182	0.214276	3043.11	427	17/118/385	0.05085	M47031_M15736	M47031	M15736	2-methoxyacetaminophen sulfate*	4-acetamidophenylglucuronide	SULT	UGT	rs28481521	PLCG2	NA	NA	MPHOSPH6|PLCG2	NA	cg07513323|cg09695187	-
148	136	top sentinel	rs61401201	4	79257332	A	T	0.10023	0.207637	0.0460573	6.53677e-06	M33161	0.195565	0.0762811	0.010355	M33173	0.0122478	0.0754149	0.870987	1584.12	434	7/89/424	0.3254	M33161_M33173	M33161	M33173	2-methoxyacetaminophen glucuronide*	2-hydroxyacetaminophen sulfate*	UGT	SULT	rs61401201	FRAS1	NA	NA	ANXA3	NA	cg00319655|cg01287850|cg05322332|cg06964816|cg08908264|cg19069553|cg22550847|cg25240964|cg26920345|H3K27ac	-
149	137	top sentinel	rs6023183	20	53003649	A	G	0.110294	-0.271126	0.0601432	6.54374e-06	M62567	-0.0951078	0.0646113	0.141021	M47031	0.142623	0.0726827	0.0497314	7599.84	408	12/91/417	0.0221	M62567_M47031	M62567	M47031	3-(methylthio)acetaminophen sulfate*	2-methoxyacetaminophen sulfate*	CYP&SULT	SULT	rs6023183	DOK5|RP13-379L11.3	NA	NA	MASP2;TARDBP	NA	NA	-
150	138	top sentinel	20:29601667:CA:C	20	29601667	CA	C	0.332547	-0.162815	0.0361219	6.56348e-06	M33161	-0.0287514	0.0531425	0.58849	M12032	0.130174	0.0611902	0.0333889	5087.07	424	44/249/221	0.02769	M33161_M12032	M33161	M12032	2-methoxyacetaminophen glucuronide*	4-acetamidophenol	UGT	paracetamol	NA	NA	NA	NA	NA	NA	NA	-
151	139	top sentinel	rs57335791	10	24513858	T	C	0.268382	0.192756	0.0427902	6.64759e-06	M62567	0.0673749	0.0455432	0.139044	M47031	-0.126773	0.0514625	0.0137621	2070.24	408	41/203/276	0.66	M62567_M47031	M62567	M47031	3-(methylthio)acetaminophen sulfate*	2-methoxyacetaminophen sulfate*	CYP&SULT	SULT	rs57335791	KIAA1217	NA	NA	KIAA1217	NA	cg04122385|cg04911819|cg11502597|cg26572392	-
152	140	top sentinel	rs4462703	18	62252213	T	G	0.492537	-0.168297	0.0373693	6.68033e-06	M62567	-0.0457145	0.0391533	0.242978	M47031	0.147214	0.0453872	0.00118063	176.732	402	143/227/144	0.00818	M62567_M47031	M62567	M47031	3-(methylthio)acetaminophen sulfate*	2-methoxyacetaminophen sulfate*	CYP&SULT	SULT	rs4462703	RNU7-146P|RP11-762J3.1	NA	NA	NA	NA	cg04112742	-
153	141	top sentinel	5:141390846:AACAC:AAC	5	141390846	AACAC	AAC	0.260504	0.215991	0.0479677	6.70518e-06	M34365	0.126208	0.0551504	0.0221127	M12032	-0.0484752	0.0622845	0.4364	3297.85	357	35/189/275	0.7277	M34365_M12032	M34365	M12032	3-(cystein-S-yl)acetaminophen*	4-acetamidophenol	CYP	paracetamol	NA	NA	NA	NA	NA	NA	NA	-
154	142	top sentinel	rs72666550	13	107937143	T	C	0.456322	0.205789	0.0457022	6.70583e-06	M33161	0.205789	0.0457022	6.70583e-06	ONE	0	0	1	1	435	115/245/160	0.2513	M33161	M33161	ONE	2-methoxyacetaminophen glucuronide*	ONE	UGT	ONE	rs72666550	FAM155A	NA	NA	NA	NA	cg19720441	-
155	143	top sentinel	rs36071718;rs3842278	12	124843326	C	CATT	0.167892	0.22614	0.0502263	6.71832e-06	M62567	0.0346133	0.0533687	0.516617	M47031	-0.164658	0.0615299	0.00744906	1108.77	408	18/144/358	0.4446	M62567_M47031	M62567	M47031	3-(methylthio)acetaminophen sulfate*	2-methoxyacetaminophen sulfate*	CYP&SULT	SULT	rs36071718	NCOR2	NA	NA	NA	NA	NA	-
156	144	top sentinel	rs500420	18	7027770	T	C	0.138522	0.291775	0.0648157	6.74423e-06	M45721	0.291775	0.0648157	6.74423e-06	ONE	0	0	1	1	379	8/122/390	0.8485	M45721	M45721	ONE	3-(N-acetyl-L-cystein-S-yl) acetaminophen	ONE	CYP	ONE	rs500420	LAMA1	NA	NA	NA	NA	NA	-
157	145	top sentinel	rs57945749	19	32616014	A	C	0.159091	0.253021	0.0562139	6.76235e-06	M62567	0.116545	0.0566149	0.0395362	M45721	-0.140969	0.0604455	0.0196915	2911.93	374	11/144/365	0.6228	M62567_M45721	M62567	M45721	3-(methylthio)acetaminophen sulfate*	3-(N-acetyl-L-cystein-S-yl) acetaminophen	CYP&SULT	CYP	rs57945749	AC011518.2	NA	NA	CYP2C8|WAC	NA	NA	CYP2C8
158	146	top sentinel	15:101840014:GGGT:GGCGGT	15	101840014	GGGT	GGCGGT	0.208531	0.172872	0.0384097	6.7717e-06	M47031	0.0921565	0.0566634	0.103868	M37475	0.0203058	0.0644627	0.752761	15338.5	422	25/151/338	0.1593	M47031_M37475	M47031	M37475	2-methoxyacetaminophen sulfate*	4-acetaminophen sulfate	SULT	SULT	NA	NA	NA	NA	NA	NA	NA	-
159	147	top sentinel	rs10483454	14	35976276	A	C	0.120499	0.299594	0.0665764	6.79537e-06	M62567	0.089931	0.0611315	0.141262	M34365	-0.207209	0.0709931	0.00351466	517.214	361	12/90/418	0.02104	M62567_M34365	M62567	M34365	3-(methylthio)acetaminophen sulfate*	3-(cystein-S-yl)acetaminophen*	CYP&SULT	CYP	rs10483454	KRT18P6|RP11-561B11.6|RPS3AP4	NA	NA	CFL2|FAM177A1|KIAA0391|PPP2R3C|RALGAPA1|SRP54	NA	cg00689225|cg03549618|cg04177945|cg04545963|cg04870523|cg06807696|cg07166546|cg16230307|cg16518861|cg19795520	-
160	148	top sentinel	rs1419178	10	102444894	C	T	0.212329	0.144965	0.0322358	6.89144e-06	M47031	0.134265	0.0576797	0.019924	M45721	-0.045345	0.0536531	0.398026	2891.12	365	21/165/334	0.8909	M47031_M45721	M47031	M45721	2-methoxyacetaminophen sulfate*	3-(N-acetyl-L-cystein-S-yl) acetaminophen	SULT	CYP	rs1419178	PAX2	Body mass index|Body mass index adjusted for physical activity|Body mass index females|Body mass index in non-smokers	NA	SEC31B|SEC31B;NDUFB8	NA	cg00730561|cg01072942|cg01082242|cg01486146|cg01806508|cg02593403|cg03613178|cg03932441|cg04611437|cg04750910|cg04835284|cg04918978|cg05208747|cg06529416|cg06839631|cg07570687|cg08729031|cg09509952|cg10116181|cg11898958|cg12704157|cg13756768|cg15234845|cg16005271|cg16404065|cg17156803|cg17328514|cg17766026|cg18133905|cg20831708|cg22689833|cg23606925|cg23709528|cg23725321|cg24020986|cg24024056|cg2…	-
161	149	top sentinel	rs4557066	21	20360731	C	G	0.248529	0.145751	0.0324154	6.9131e-06	M34365	0.0645428	0.0569118	0.256758	M45721	-0.0368987	0.0519833	0.477817	37140.8	340	27/185/308	1	M34365_M45721	M34365	M45721	3-(cystein-S-yl)acetaminophen*	3-(N-acetyl-L-cystein-S-yl) acetaminophen	CYP	CYP	rs4557066	AL157359.3|AP000431.1|AP000472.3	NA	NA	WFDC3	NA	NA	-
162	150	top sentinel	rs2579824	2	124919174	T	C	0.243132	0.152014	0.0338139	6.93701e-06	M33161	0.176166	0.0550391	0.00137071	M45721	-0.0275259	0.0515982	0.593711	197.594	364	25/193/302	0.4633	M33161_M45721	M33161	M45721	2-methoxyacetaminophen glucuronide*	3-(N-acetyl-L-cystein-S-yl) acetaminophen	UGT	CYP	rs2579824	CNTNAP5	NA	NA	NA	NA	cg01013522|cg03696599|cg08523865|cg11712936|cg13358636	-
163	151	top sentinel	7:33723802:GTT:GT	7	33723802	GTT	GT	0.0771277	0.339563	0.0755399	6.95201e-06	M37475	0.232857	0.0989601	0.0186209	M45721	-0.0571835	0.0819048	0.485071	2678.49	376	3/72/438	1	M37475_M45721	M37475	M45721	4-acetaminophen sulfate	3-(N-acetyl-L-cystein-S-yl) acetaminophen	SULT	CYP	NA	NA	NA	NA	NA	NA	NA	-
164	152	top sentinel	rs1468299	7	8802433	A	G	0.0493333	-0.370951	0.0825858	7.06545e-06	M45721	0.100337	0.102158	0.326017	M12032	0.285285	0.119493	0.0169657	2401.22	375	1/54/465	1	M45721_M12032	M45721	M12032	3-(N-acetyl-L-cystein-S-yl) acetaminophen	4-acetamidophenol	CYP	paracetamol	rs1468299	NXPH1	NA	NA	NA	NA	NA	-
165	153	top sentinel	rs56968950;rs202006080	7	41372773	T	TTG	0.0796767	-0.240987	0.0536817	7.1493e-06	M33161	-0.122068	0.0895774	0.172975	M33173	0.146092	0.0910866	0.10874	15209.9	433	0/83/435	0.06419	M33161_M33173	M33161	M33173	2-methoxyacetaminophen glucuronide*	2-hydroxyacetaminophen sulfate*	UGT	SULT	rs56968950	-	NA	NA	NA	NA	NA	-
166	154	top sentinel	rs12607748	18	65238322	T	G	0.330667	-0.170192	0.037921	7.18716e-06	M45721	0.0190534	0.0462783	0.680549	M12032	0.141655	0.0563315	0.0119144	1657.73	375	61/224/235	0.4904	M45721_M12032	M45721	M12032	3-(N-acetyl-L-cystein-S-yl) acetaminophen	4-acetamidophenol	CYP	paracetamol	rs12607748	RP11-638L3.1	NA	NA	GCM1	NA	cg23398560	-
167	155	top sentinel	rs1368208	2	237748395	G	A	0.128806	-0.305125	0.0680233	7.27104e-06	M47031	-0.305125	0.0680233	7.27104e-06	ONE	0	0	1	1	427	13/105/402	0.07021	M47031	M47031	ONE	2-methoxyacetaminophen sulfate*	ONE	SULT	ONE	rs1368208	AC011286.1|STK25	Diastolic blood pressure	NA	NA	NA	cg02834447|cg04839991|cg15774710|cg17646392|cg25438746|cg26089165	-
168	156	top sentinel	16:80790759:TAA:TA	16	80790759	TAA	TA	0.430137	-0.155268	0.0346175	7.28328e-06	M33173	-0.0708469	0.0498768	0.15548	M45721	0.0720449	0.0480601	0.133859	18378.9	365	84/270/150	0.04666	M33173_M45721	M33173	M45721	2-hydroxyacetaminophen sulfate*	3-(N-acetyl-L-cystein-S-yl) acetaminophen	SULT	CYP	NA	NA	NA	NA	NA	NA	NA	-
169	157	top sentinel	12:14246179:CAAA:CAA	12	14246179	CAAA	CAA	0.0568182	0.408393	0.0910794	7.32845e-06	M62567	0.0840682	0.0899402	0.349937	M33161	-0.245456	0.100615	0.0147054	2006.62	396	0/59/440	0.4034	M62567_M33161	M62567	M33161	3-(methylthio)acetaminophen sulfate*	2-methoxyacetaminophen glucuronide*	CYP&SULT	UGT	NA	NA	NA	NA	NA	NA	NA	-
170	158	top sentinel	rs113819011	16	2503986	C	T	0.0632319	0.291492	0.0650118	7.33685e-06	M47031	0.167369	0.0982314	0.0884134	M37475	-0.149477	0.109909	0.17383	12050.6	427	2/62/456	1	M47031_M37475	M47031	M37475	2-methoxyacetaminophen sulfate*	4-acetaminophen sulfate	SULT	SULT	rs113819011	CCNF	NA	NA	ERVK13-1|RP11-20I23.13	Uroplakin-3b	NA	-
171	159	top sentinel	rs2461770	2	176273517	A	T	0.139037	0.245994	0.0549064	7.4557e-06	M34365	0.130092	0.0690758	0.0596563	M33173	-0.0742597	0.0663394	0.262973	8001.44	374	15/120/385	0.1529	M34365_M33173	M34365	M33173	3-(cystein-S-yl)acetaminophen*	2-hydroxyacetaminophen sulfate*	CYP	SULT	rs2461770	AC096649.3	NA	NA	NA	NA	NA	-
172	160	top sentinel	rs1988812	14	59463548	G	C	0.429782	-0.180688	0.0403542	7.55057e-06	M62567	-0.0137472	0.0399282	0.730623	M33161	0.190384	0.0455893	2.96579e-05	3.9279	413	105/240/175	0.1804	M62567_M33161	M62567	M33161	3-(methylthio)acetaminophen sulfate*	2-methoxyacetaminophen glucuronide*	CYP&SULT	UGT	rs1988812	LINC01500	NA	NA	DAAM1|RTN1|TPRA1	NA	NA	-
173	161	top sentinel	rs12517541	5	179601022	C	T	0.391101	-0.216659	0.0483921	7.56412e-06	M47031	-0.216659	0.0483921	7.56412e-06	ONE	0	0	1	1	427	69/264/187	0.1168	M47031	M47031	ONE	2-methoxyacetaminophen sulfate*	ONE	SULT	ONE	rs12517541	RASGEF1C	NA	NA	RNF130|TBC1D9B	NA	cg02145002|cg04062715|cg08453205|cg12154976|cg12408990|cg12800566|cg14544666|cg17627629|cg19978312|cg20272015|cg23433008|cg27070162|H3K27ac|H3K4me1	-
174	162	top sentinel	16:73943121:GTTGTTTGT:GTTGT	16	73943121	GTTGTTTGT	GTTGT	0.144118	-0.28842	0.0644202	7.56414e-06	M62567	-0.104085	0.0562307	0.064164	M34365	0.168873	0.0681991	0.0132796	1755.6	340	16/121/353	0.1695	M62567_M34365	M62567	M34365	3-(methylthio)acetaminophen sulfate*	3-(cystein-S-yl)acetaminophen*	CYP&SULT	CYP	NA	NA	NA	NA	NA	NA	NA	-
175	163	top sentinel	rs28550631	15	42199780	A	C	0.508537	0.146298	0.0326821	7.59163e-06	M33161	0.00847482	0.0481567	0.860306	M12032	-0.0871532	0.0556282	0.117182	15435.7	410	121/247/125	1	M33161_M12032	M33161	M12032	2-methoxyacetaminophen glucuronide*	4-acetamidophenol	UGT	paracetamol	NA	NA	NA	NA	NA	NA	NA	-
176	164	top sentinel	rs6097354	20	51925835	A	G	0.0986667	-0.271374	0.0606861	7.75738e-06	M45721	-0.123181	0.073288	0.0928055	M12032	0.0591073	0.0899516	0.511116	11963.5	375	6/91/423	0.622	M45721_M12032	M45721	M12032	3-(N-acetyl-L-cystein-S-yl) acetaminophen	4-acetamidophenol	CYP	paracetamol	rs6097354	TSHZ2	NA	NA	NA	NA	NA	-
177	165	top sentinel	12:71134152:CTT:CT	12	71134152	CTT	CT	0.188889	0.276436	0.0618247	7.77518e-06	M45721	0.276436	0.0618247	7.77518e-06	ONE	0	0	1	1	360	15/161/318	0.3869	M45721	M45721	ONE	3-(N-acetyl-L-cystein-S-yl) acetaminophen	ONE	CYP	ONE	NA	NA	NA	NA	NA	NA	NA	-
178	166	top sentinel	rs11250154	8	11496686	T	C	0.351765	0.10537	0.0235722	7.81913e-06	M47031	0.0486771	0.0484296	0.314843	M33173	-0.0925848	0.0468939	0.0483426	6182.61	425	77/226/212	0.1866	M47031_M33173	M47031	M33173	2-methoxyacetaminophen sulfate*	2-hydroxyacetaminophen sulfate*	SULT	SULT	rs11250154	GATA4	NA	NA	COL18A1|CTSB|FDFT1|NEIL2	NA	cg00115954|cg02840367|cg09768257|cg10193681|cg11908155|cg12395012|cg12568669|cg14329976|cg16810626|cg21645268|cg21919729|cg22799963|cg23916205|cg23972785|cg24387126	-
179	167	top sentinel	rs28413895	8	8673463	T	C	0.168956	-0.169958	0.0380308	7.86043e-06	M33161	-0.104215	0.0595961	0.080344	M45721	-0.0151097	0.0565693	0.789392	10221.3	364	21/140/359	0.1284	M33161_M45721	M33161	M45721	2-methoxyacetaminophen glucuronide*	3-(N-acetyl-L-cystein-S-yl) acetaminophen	UGT	CYP	rs28413895	MFHAS1	Forced expiratory volume in 1-second, best measure|Irritability|Neuroticism score|Self-reported dry eyes|Suffer from nerves|Tense or highly strung|Treatment with voltarol emulgel	NA	CTSB|ERI1|FAM85B|FAM86B3P|MFHAS1|PPP1R3B|RAB5B|RP11-10A14.5|RP11-62H7.2	NA	cg00074818|cg00270799|cg00569813|cg01274122|cg05460571|cg07042170|cg11784887|cg11995313|cg12178316|cg14476852|cg18904891|cg20497631|cg23361275|cg26100214|cg26987453|cg27095592	-
180	168	top sentinel	rs73119287	12	56238786	T	A	0.148649	0.249809	0.0559063	7.88221e-06	M34365	-0.0269125	0.0643398	0.675737	M12032	-0.204579	0.0729358	0.0050329	638.514	370	15/126/379	0.2996	M34365_M12032	M34365	M12032	3-(cystein-S-yl)acetaminophen*	4-acetamidophenol	CYP	paracetamol	rs73119287	MMP19	NA	NA	METTL7B|RDH5|RDH5;RP11-644F5.10|RP11-644F5.10|SUOX	NA	cg00635560|cg03309232|cg04606020|cg04665374|cg08875297|cg15473481|cg16360444|cg19733736|cg21626523|cg22950598|cg24725263	-
181	169	top sentinel	rs33989202	5	148779050	CT	C	0.165493	-0.136465	0.0305414	7.88861e-06	M47031	-0.0575059	0.0635185	0.365285	M33173	0.109955	0.0629463	0.0806719	10226.4	426	15/134/370	0.5086	M47031_M33173	M47031	M33173	2-methoxyacetaminophen sulfate*	2-hydroxyacetaminophen sulfate*	SULT	SULT	rs33989202	IL17B	NA	NA	PCYOX1L	NA	NA	-
182	170	top sentinel	2:80209503:CATATATATAACATATATAACATATATAACATATAACACA:CATATATAACATATATAACATATATAACATATAACACA	2	80209503	CATATATATAACATATATAACATATATAACATATAACACA	CATATATAACATATATAACATATATAACATATAACACA	0.0926366	-0.212939	0.047671	7.93799e-06	M33161	-0.0567215	0.0797614	0.476998	M33173	0.136648	0.0781397	0.0803327	10120	421	9/76/418	0.02882	M33161_M33173	M33161	M33173	2-methoxyacetaminophen glucuronide*	2-hydroxyacetaminophen sulfate*	UGT	SULT	NA	NA	NA	NA	NA	NA	NA	-
183	171	top sentinel	rs10834120	11	23532689	C	G	0.441452	0.141253	0.0316323	7.98973e-06	M47031	0.0364807	0.047013	0.437766	M37475	-0.0838907	0.0524418	0.109667	13726	427	108/247/165	0.3759	M47031_M37475	M47031	M37475	2-methoxyacetaminophen sulfate*	4-acetaminophen sulfate	SULT	SULT	NA	NA	NA	NA	NA	NA	NA	-
184	172	top sentinel	rs12065931	1	115793282	A	G	0.103878	-0.322462	0.0722173	8.00088e-06	M62567	-0.110405	0.0637751	0.0834238	M34365	0.273903	0.0749633	0.000258352	32.2904	361	9/93/418	0.1643	M62567_M34365	M62567	M34365	3-(methylthio)acetaminophen sulfate*	3-(cystein-S-yl)acetaminophen*	CYP&SULT	CYP	rs12065931	LINC01765|RP4-663N10.1	NA	NA	NA	Interleukin-17A	NA	-
185	173	top sentinel	rs34964621	13	110271397	C	T	0.0995316	0.241194	0.0540324	8.04922e-06	M47031	0.0264807	0.0790694	0.737697	M37475	-0.244629	0.0847402	0.00389169	483.487	427	6/98/416	0.8192	M47031_M37475	M47031	M37475	2-methoxyacetaminophen sulfate*	4-acetaminophen sulfate	SULT	SULT	rs34964621	LINC00676	NA	NA	IRS2	NA	cg15975806|cg16896868|cg24915592|H3K4me1	-
186	174	top sentinel	rs11645669	16	52120018	C	T	0.0655738	0.406902	0.0911552	8.05054e-06	M47031	0.406902	0.0911552	8.05054e-06	ONE	0	0	1	1	427	5/59/456	0.06541	M47031	M47031	ONE	2-methoxyacetaminophen sulfate*	ONE	SULT	ONE	rs11645669	C16orf97|LINC02180	NA	NA	-	NA	cg04100684	-
187	175	top sentinel	rs28560465	1	16410178	C	G	0.455504	0.202384	0.0453451	8.07487e-06	M47031	0.202384	0.0453451	8.07487e-06	ONE	0	0	1	1	427	120/238/162	0.07744	M47031	M47031	ONE	2-methoxyacetaminophen sulfate*	ONE	SULT	ONE	rs28560465	FAM131C	NA	NA	ANO7L1|ARHGEF19|C1orf134|CLCNKA|CLCNKB|CROCCP2|EPHA2|FAM131C|MST1P2|RP11-169K16.8|RSG1	Ribosome-recycling factor, mitochondrial	cg00004667|cg00261668|cg00521428|cg01429859|cg02455792|cg02998240|cg03258665|cg03260781|cg03466522|cg03515844|cg03887218|cg04602081|cg04889800|cg05821634|cg06219995|cg06365898|cg06521827|cg06640695|cg06647782|cg08163163|cg09413450|cg10312679|cg11218176|cg11528029|cg11895451|cg12218389|cg13048591|cg13081498|cg13320181|cg13358262|cg14091149|cg14523706|cg14742211|cg16109817|cg16354688|cg17933911|cg1…	-
188	176	top sentinel	rs4798720	18	8936107	G	A	0.363235	0.12264	0.0274873	8.13203e-06	M34365	0.0309692	0.0476432	0.515677	M45721	-0.0707461	0.0436415	0.105002	12912.2	340	82/218/220	0.02975	M34365_M45721	M34365	M45721	3-(cystein-S-yl)acetaminophen*	3-(N-acetyl-L-cystein-S-yl) acetaminophen	CYP	CYP	rs4798720	RPS4XP19	NA	NA	RALBP1	NA	NA	-
189	177	top sentinel	rs7120135	11	24831117	T	C	0.0875332	0.243106	0.0544911	8.14306e-06	M33173	0.137498	0.0786896	0.0805773	M45721	-0.0342139	0.0756656	0.651144	9895.21	377	8/73/439	0.04169	M33173_M45721	M33173	M45721	2-hydroxyacetaminophen sulfate*	3-(N-acetyl-L-cystein-S-yl) acetaminophen	SULT	CYP	rs7120135	LUZP2	NA	NA		NA	cg05954446|cg15689224	-
190	178	top sentinel	rs7582590	2	66149484	G	A	0.123272	-0.183349	0.041103	8.16855e-06	M33161	-0.0951155	0.0687552	0.166545	M33173	0.0104972	0.0674115	0.876255	20388.6	434	14/112/394	0.08962	M33161_M33173	M33161	M33173	2-methoxyacetaminophen glucuronide*	2-hydroxyacetaminophen sulfate*	UGT	SULT	rs7582590	AC074391.1	NA	NA	NA	NA	cg23973310	-
191	179	top sentinel	rs111519383	7	152320994	T	G	0.06	0.409721	0.0919002	8.26017e-06	M34365	0.0106399	0.095865	0.911625	M37475	-0.252212	0.102735	0.014089	1705.65	375	6/54/460	0.01222	M34365_M37475	M34365	M37475	3-(cystein-S-yl)acetaminophen*	4-acetaminophen sulfate	CYP	SULT	rs111519383	SNORA26	NA	NA	NA	NA	NA	-
192	180	top sentinel	rs16926246	10	71093392	T	C	0.0906667	0.364025	0.0816855	8.33372e-06	M34365	-0.0344641	0.0824413	0.675915	M15736	-0.308847	0.0908439	0.000674468	80.9324	375	6/90/424	0.6172	M34365_M15736	M34365	M15736	3-(cystein-S-yl)acetaminophen*	4-acetamidophenylglucuronide	CYP	UGT	rs16926246	HK1	Erythrocyte indices|Glycated Hemoglobin HbA1c|Glycated hemoglobin levels|HbA1c|HbA1C|Hematocrit|Hematocrit Hct|Hemoglobin|Hemoglobin a glycosylated|Hemoglobin concentration|Hemoglobin Hb|Hemoglobin levels|High light scatter percentage of red cells|High light scatter reticulocyte count|Immature fraction of reticulocytes|Mean corpuscular hemoglobin|Mean corpuscular volume|Red blood cell count|Red b…	Bilirubin (E,E)*/pyroglutamylglycine	HK1|HLA-G	NA	cg06748146|cg09070697|cg09273059|cg09992116|cg11186706|cg23177739	-
193	181	top sentinel	rs201957857	8	9188597	G	GTTCTGTTCTA	0.0735632	-0.342865	0.0769535	8.37056e-06	M33161	-0.110458	0.0929163	0.234524	M15736	0.220456	0.10812	0.0414502	4951.9	435	1/74/444	0.5086	M33161_M15736	M33161	M15736	2-methoxyacetaminophen glucuronide*	4-acetamidophenylglucuronide	UGT	UGT	rs201957857	RP11-115J16.1	NA	NA	NA	NA	NA	-
194	182	top sentinel	rs7305423	12	65524222	G	A	0.0526932	0.311344	0.0699053	8.43651e-06	M47031	0.0487479	0.101843	0.632183	M37475	-0.27092	0.107598	0.011806	1399.39	427	3/56/461	0.4156	M47031_M37475	M47031	M37475	2-methoxyacetaminophen sulfate*	4-acetaminophen sulfate	SULT	SULT	rs7305423	APOOP3|LEMD3|MSRB3|WIF1	NA	NA	LEMD3|WIF1|ZNF184;ZNF204P;ZNF391	NA	cg23788418	-
195	183	top sentinel	7:111274376:CTT:CT	7	111274376	CTT	CT	0.0508475	-0.503345	0.113022	8.44696e-06	M34365	-0.503345	0.113022	8.44696e-06	ONE	0	0	1	1	354	0/52/442	0.3867	M34365	M34365	ONE	3-(cystein-S-yl)acetaminophen*	ONE	CYP	ONE	NA	NA	NA	NA	NA	NA	NA	-
196	184	top sentinel	rs111787211	6	33196122	T	C	0.058548	-0.298489	0.0670235	8.44839e-06	M47031	-0.142589	0.0989345	0.149514	M37475	0.149502	0.112116	0.182382	17697.3	427	2/57/461	0.6933	M47031_M37475	M47031	M37475	2-methoxyacetaminophen sulfate*	4-acetaminophen sulfate	SULT	SULT	rs111787211	TBC1D22B	Plateletcrit|Rheumatoid arthritis|Self-reported psoriasis|Self-reported psoriatic arthropathy	NA	B3GALT4|BAK1|HLA-DPB1|MICB|RPS18	NA	NA	-
197	185	top sentinel	rs1968718	4	69530496	G	C	0.373418	-0.107268	0.0240918	8.48839e-06	M33161	-0.0185071	0.0472606	0.695355	M47031	0.0473855	0.0469476	0.312817	36852.3	395	75/230/214	0.2994	M33161_M47031	M33161	M47031	2-methoxyacetaminophen glucuronide*	2-methoxyacetaminophen sulfate*	UGT	SULT	rs1968718	UGT2B15	NA	NA	UGT2B11	NA	NA	UGT2B15 locus, but UGT2B11 eQTL
198	186	top sentinel	rs7512767	1	31223393	G	A	0.0455882	0.288363	0.0647657	8.4913e-06	M34365	0.209175	0.108527	0.0539303	M45721	-0.130839	0.103344	0.205495	6351.24	340	2/52/466	0.6538	M34365_M45721	M34365	M45721	3-(cystein-S-yl)acetaminophen*	3-(N-acetyl-L-cystein-S-yl) acetaminophen	CYP	CYP	rs7512767	LAPTM5	NA	NA	NA	NA	NA	-
199	187	top sentinel	rs12196908	6	72211017	G	C	0.336412	0.198333	0.0445564	8.5358e-06	M15736	0.0633854	0.0563798	0.260904	M45721	-0.0627004	0.0443896	0.157802	18487.1	379	67/209/244	0.03772	M15736_M45721	M15736	M45721	4-acetamidophenylglucuronide	3-(N-acetyl-L-cystein-S-yl) acetaminophen	UGT	CYP	rs12196908	AL035467.1|LINC01626|RNU6-248P	Height|Sitting height	NA	LINC00472|OGFRL1|RIMS1	NA	cg00613945|cg06754764|cg10774352|cg14472026|cg16255583|cg16292181|cg21515113	-
200	188	top sentinel	rs10175075	2	242486521	T	C	0.4	-0.208396	0.0468355	8.60552e-06	M34365	-0.208396	0.0468355	8.60552e-06	ONE	0	0	1	1	375	94/236/190	0.1735	M34365	M34365	ONE	3-(cystein-S-yl)acetaminophen*	ONE	CYP	ONE	rs10175075	BOK-AS1	NA	NA	AC133528.2|BOK|D2HGDH|FARP2|PPP1R7;PASK|SEPT2|WDR72	NA	cg00318320|cg02747319|cg04255879|cg05385718|cg06860600|cg11274314|cg12163823|cg12908899|cg13140981|cg13440193|cg17824690|cg19797930|cg21249771|cg24436906|cg27088072|cg27444437	-
201	189	top sentinel	rs72847410	3	30487003	C	T	0.0436782	0.40251	0.0904822	8.64717e-06	M33161	-0.000166982	0.112559	0.998816	M37475	-0.401887	0.12021	0.000828131	95.769	435	1/51/468	1	M33161_M37475	M33161	M37475	2-methoxyacetaminophen glucuronide*	4-acetaminophen sulfate	UGT	SULT	rs72847410	FECHP1	Cause of death: fatty liver	NA	NA	NA	NA	-
202	190	top sentinel	rs34824550	1	22592191	A	C	0.169333	-0.286321	0.0643695	8.6637e-06	M34365	-0.286321	0.0643695	8.6637e-06	ONE	0	0	1	1	375	10/143/367	0.4108	M34365	M34365	ONE	3-(cystein-S-yl)acetaminophen*	ONE	CYP	ONE	rs34824550	MIR4418	Bone mineral density|Bone mineral density paediatric total body less head|Heel bone mineral density|Heel bone mineral density left|Heel bone mineral density right|Impedance of leg left|Impedance of leg right|Lean body mass|Lumber spine bone mineral density|Sitting height|TB LM or TBLH BMD pleiotropy	NA	CDC42|LINC00339|NBPF3|SLC39A2	NA	cg07090424|cg07180649|cg09154062|cg13430819|cg15094668|cg15582954|cg17841765|cg23046231|cg25011003	-
203	191	top sentinel	rs56137104	19	2267556	A	G	0.0782967	0.232876	0.0523838	8.76587e-06	M33161	-0.0083562	0.0802034	0.91702	M45721	-0.0888102	0.0799243	0.266491	30401	364	5/76/439	0.3813	M33161_M45721	M33161	M45721	2-methoxyacetaminophen glucuronide*	3-(N-acetyl-L-cystein-S-yl) acetaminophen	UGT	CYP	rs56137104	C19orf35|JSRP1|OAZ1	NA	NA	AMH|C19orf35|JSRP1|PLEKHJ1|PLEKHJ1;SF3A2;MIR1227	NA	cg00635590|cg07010228|cg08399733|cg11891591|cg13735819|cg14744050|cg15179454|cg19241679|cg27341866	-
204	192	top sentinel	7:124303762:AACACAC:AAACACACAC	7	124303762	AACACAC	AAACACACAC	0.0921053	-0.249214	0.0560609	8.77229e-06	M47031	-0.135898	0.0827296	0.10045	M37475	0.118818	0.0946745	0.209473	11450.8	418	3/83/422	0.786	M47031_M37475	M47031	M37475	2-methoxyacetaminophen sulfate*	4-acetaminophen sulfate	SULT	SULT	NA	NA	NA	NA	NA	NA	NA	-
205	193	top sentinel	rs9906360	17	64737013	G	C	0.0518433	-0.286629	0.0644957	8.8239e-06	M33161	-0.160781	0.107748	0.13565	M33173	0.0785835	0.103861	0.449278	15373	434	1/54/465	1	M33161_M33173	M33161	M33173	2-methoxyacetaminophen glucuronide*	2-hydroxyacetaminophen sulfate*	UGT	SULT	rs9906360	PRKCA	Polyuria	NA	NA	NA	cg19830147	-
206	194	top sentinel	rs6580060	5	153596453	T	A	0.302941	-0.128121	0.0288295	8.82676e-06	M34365	-0.0535908	0.0509188	0.292581	M45721	0.0326762	0.0459338	0.476851	33147	340	59/203/258	0.05143	M34365_M45721	M34365	M45721	3-(cystein-S-yl)acetaminophen*	3-(N-acetyl-L-cystein-S-yl) acetaminophen	CYP	CYP	rs6580060	GALNT10	NA	NA	GALNT10|TAS2R9	NA	cg04452092|cg07181209|cg07452312|cg11001536|cg13579752|cg14968553|cg17852245|cg22594985|cg22639561|cg26565838	-
207	195	top sentinel	rs1155311	11	83489415	A	T	0.276029	-0.200115	0.0450295	8.82689e-06	M62567	-0.0243033	0.0449268	0.588539	M33161	0.111665	0.0508523	0.0281016	3183.64	413	46/195/279	0.1552	M62567_M33161	M62567	M33161	3-(methylthio)acetaminophen sulfate*	2-methoxyacetaminophen glucuronide*	CYP&SULT	UGT	rs1155311	DLG2	Long-standing illness, disability or infirmity|Other disorders of teeth and supporting structures	NA	ANKRD42|PRCP	NA	cg20522104	-
208	196	top sentinel	rs7874980	9	86324904	T	C	0.198157	0.203016	0.0456894	8.85495e-06	M33161	0.0404802	0.056728	0.475485	M37475	-0.158178	0.062891	0.0118995	1343.82	434	28/160/331	0.1432	M33161_M37475	M33161	M37475	2-methoxyacetaminophen glucuronide*	4-acetaminophen sulfate	UGT	SULT	rs7874980	IDNK|UBQLN1	Years of educational attainment	NA	C9orf64|FAM76A|GKAP1|IDNK|KIF27|KIF27;LOC389765|KIF27;RP11-575L7.2;RP11-575L7.4|RMI1|RP11-522I20.3|RP11-575L7.2;RP11-575L7.4|UBQLN1	NA	cg03531853|cg12975295|cg13417559|cg14139511|cg14463853|cg14512326|cg23492392|H3K27ac	-
209	197	top sentinel	rs4937492	11	129912338	C	T	0.418886	0.182092	0.0409894	8.89533e-06	M62567	0.0463566	0.0406834	0.254516	M33161	-0.103944	0.0462099	0.0244873	2752.83	413	98/238/184	0.1772	M62567_M33161	M62567	M33161	3-(methylthio)acetaminophen sulfate*	2-methoxyacetaminophen glucuronide*	CYP&SULT	UGT	rs4937492	AP003041.2|RP11-679I18.4	NA	X-21411|X - 21411	APLP2|C1orf180|PPP2R5B|ST14	Ankyrin repeat domain-containing protein 27	cg00156216|cg01738638|cg02418793|cg02850715|cg04103418|cg04713042|cg08145723|cg08742833|cg08847885|cg10159728|cg11493596|cg14504497|cg25863829	-
210	198	top sentinel	rs4019058	18	69759928	C	CTG	0.466042	-0.204532	0.0460433	8.90541e-06	M47031	-0.204532	0.0460433	8.90541e-06	ONE	0	0	1	1	427	115/254/151	0.6606	M47031	M47031	ONE	2-methoxyacetaminophen sulfate*	ONE	SULT	ONE	rs4019058	RP11-736G13.1	NA	NA	NA	NA	NA	-
211	199	top sentinel	rs10530931;rs56332149	6	16448166	C	CACTT	0.113941	-0.271649	0.0611715	8.96361e-06	M34365	-0.194204	0.0775385	0.0122585	M33173	0.0162507	0.0747698	0.827941	1367.59	373	3/116/400	0.09035	M34365_M33173	M34365	M33173	3-(cystein-S-yl)acetaminophen*	2-hydroxyacetaminophen sulfate*	CYP	SULT	rs10530931	ATXN1	NA	NA	NA	NA	NA	-
212	200	top sentinel	rs10464034	5	106351674	A	G	0.37467	0.197216	0.0444404	9.08924e-06	M15736	0.132246	0.0563769	0.0189887	M45721	-0.0365104	0.0446575	0.413606	2089.14	379	72/243/205	1	M15736_M45721	M15736	M45721	4-acetamidophenylglucuronide	3-(N-acetyl-L-cystein-S-yl) acetaminophen	UGT	CYP	rs10464034	LINC01950	NA	NA	NA	NA	cg26207127	-
213	201	top sentinel	rs11763543	7	146973118	G	A	0.0593434	-0.233853	0.0527031	9.1144e-06	M33161	0.0685828	0.10015	0.493471	M47031	0.294865	0.101754	0.00375766	412.277	396	1/60/459	1	M33161_M47031	M33161	M47031	2-methoxyacetaminophen glucuronide*	2-methoxyacetaminophen sulfate*	UGT	SULT	rs11763543	CNTNAP2	NA	NA	NA	NA	cg01615815|cg11207515|cg15700587	-
214	202	top sentinel	rs55961305	14	99054290	G	C	0.156863	-0.233384	0.0526174	9.18658e-06	M62567	-0.13863	0.0548943	0.011557	M47031	0.118373	0.0636501	0.0629204	1258.03	408	15/133/372	0.5054	M62567_M47031	M62567	M47031	3-(methylthio)acetaminophen sulfate*	2-methoxyacetaminophen sulfate*	CYP&SULT	SULT	rs55961305	RP11-1082A3.1	NA	NA	TMEM80	NA	H3K4me1	-
215	203	top sentinel	rs6487087	12	20580581	A	T	0.155172	0.201521	0.0454338	9.18665e-06	M33173	0.198533	0.066053	0.00265004	M45721	-0.0583222	0.0629289	0.354033	288.466	377	11/127/382	0.8588	M33173_M45721	M33173	M45721	2-hydroxyacetaminophen sulfate*	3-(N-acetyl-L-cystein-S-yl) acetaminophen	SULT	CYP	rs6487087	PDE3A	Comparative height size at age 10|Height|Trunk fat-free mass|Whole body fat-free mass|Whole body water mass	NA	VEZF1	NA	cg03618302|cg26571814	-
216	204	top sentinel	rs57306188	1	248249361	C	T	0.0977011	0.278227	0.0627295	9.19229e-06	M33161	0.0349699	0.0782866	0.655098	M37475	-0.173467	0.0909233	0.0564113	6136.81	435	5/86/429	0.7913	M33161_M37475	M33161	M37475	2-methoxyacetaminophen glucuronide*	4-acetaminophen sulfate	UGT	SULT	rs57306188	OR2L3|OR2T32P	NA	NA	OR2AK2|OR2G3|OR2L8;OR2L3	NA	cg04544908	-
217	205	top sentinel	rs7201956	16	83100661	T	G	0.349425	0.205528	0.0463404	9.19973e-06	M33161	0.205528	0.0463404	9.19973e-06	ONE	0	0	1	1	435	78/200/242	0.000929	M33161	M33161	ONE	2-methoxyacetaminophen glucuronide*	ONE	UGT	ONE	rs7201956	CDH13	NA	NA	NA	NA	cg00411413|cg26610739|cg27088726	-
218	206	top sentinel	rs10464788	7	50713126	T	C	0.431034	0.206087	0.0464868	9.28321e-06	M33161	0.206087	0.0464868	9.28321e-06	ONE	0	0	1	1	435	105/250/165	0.5937	M33161	M33161	ONE	2-methoxyacetaminophen glucuronide*	ONE	UGT	ONE	rs10464788	GRB10	NA	NA	FIGNL1|GRB10	NA	cg00647317|cg00754947|cg01220564|cg01495332|cg03104936|cg03466198|cg04490037|cg05998930|cg07235057|cg08241694|cg08586669|cg14569352|cg16535493|cg18232548|cg20336341|cg20732703|cg25915982|cg26957150|cg27528351|H3K27ac|H3K4me1	-
219	207	top sentinel	4:155677383:C:CT	4	155677383	C	CT	0.0843195	0.299669	0.067598	9.28849e-06	M34365	0.268716	0.0903303	0.00293165	M47031	0.00257645	0.0896814	0.977081	315.622	338	0/78/428	0.06128	M34365_M47031	M34365	M47031	3-(cystein-S-yl)acetaminophen*	2-methoxyacetaminophen sulfate*	CYP	SULT	NA	NA	NA	NA	NA	NA	NA	-
220	208	top sentinel	rs61830527	10	3507687	T	C	0.10686	0.293357	0.0661977	9.35685e-06	M37475	0.166907	0.0856433	0.0513116	M45721	-0.0917506	0.0717753	0.201143	5483.85	379	7/91/422	0.4636	M37475_M45721	M37475	M45721	4-acetaminophen sulfate	3-(N-acetyl-L-cystein-S-yl) acetaminophen	SULT	CYP	rs61830527	RP11-482E14.1	NA	NA	PPM1D;ZNF184;FLJ46363;LOC100509457;LOC100507718;HLA-DQA1;LOC100505605	Insulin growth factor-like family member 3	cg02995791|cg03376308|cg05131771|cg06496885|cg07329180|cg08177731|cg09689404|cg09901556|cg11838639|cg14308648|cg16954727|cg17170278|cg18099749|cg18692070|cg19570924|cg19578660|cg19706446|cg19917496|cg20373635|cg23849099|cg26490758	-
221	209	top sentinel	rs10973359	9	37484814	T	C	0.0597701	-0.440752	0.0994921	9.4223e-06	M33161	-0.440752	0.0994921	9.4223e-06	ONE	0	0	1	1	435	3/55/462	0.4087	M33161	M33161	ONE	2-methoxyacetaminophen glucuronide*	ONE	UGT	ONE	rs10973359	POLR1E	NA	NA	NA	NA	NA	-
222	210	top sentinel	rs17014540	3	2494042	A	G	0.309333	-0.220673	0.049833	9.50013e-06	M34365	-0.0200928	0.0517331	0.697725	M37475	0.125694	0.0571139	0.0277532	2921.35	375	50/224/246	1	M34365_M37475	M34365	M37475	3-(cystein-S-yl)acetaminophen*	4-acetaminophen sulfate	CYP	SULT	rs17014540	CNTN4	Schizophrenia	NA	CNTN4	NA	cg21928760	-
223	211	top sentinel	rs12173229	5	127264598	T	C	0.0594901	0.33395	0.0754263	9.53303e-06	M34365	0.172517	0.0994624	0.082831	M33161	-0.147159	0.0966408	0.127823	8688.84	353	3/52/465	0.2076	M34365_M33161	M34365	M33161	3-(cystein-S-yl)acetaminophen*	2-methoxyacetaminophen glucuronide*	CYP	UGT	rs12173229	CCDC192	Cause of death: other specified place	NA	C17orf57;MRPL45P2;C5orf45|NEK11	NA	cg08160949|cg25960090	-
224	212	top sentinel	rs6685383	1	82031437	A	G	0.106667	0.249064	0.0562825	9.63306e-06	M45721	0.0228191	0.068948	0.740674	M12032	-0.18958	0.0866632	0.0287027	2979.6	375	8/92/420	0.2402	M45721_M12032	M45721	M12032	3-(N-acetyl-L-cystein-S-yl) acetaminophen	4-acetamidophenol	CYP	paracetamol	rs6685383	ADGRL2	Treatment with magnesium citrate|Treatment with salbutamol+ipratropium 100micrograms or 20micrograms inhaler	NA	NA	NA	NA	-
225	213	top sentinel	rs78496972	17	47312050	T	G	0.105769	0.217835	0.049228	9.6428e-06	M33161	-0.0678565	0.0735131	0.355979	M45721	-0.192181	0.0738656	0.00927461	961.817	364	4/115/401	0.2094	M33161_M45721	M33161	M45721	2-methoxyacetaminophen glucuronide*	3-(N-acetyl-L-cystein-S-yl) acetaminophen	UGT	CYP	rs78496972	PHOSPHO1	Height	NA	GNGT2|HOXB2|PHB|PHOSPHO1	NA	cg02650017|cg03042971|cg03259494|cg11430096|cg11906021|cg21280392|cg22704696|cg23104592|H3K4me1	-
226	214	top sentinel	rs1032952	15	98293628	G	A	0.076	-0.393083	0.0888627	9.71202e-06	M34365	-0.125552	0.0922454	0.173494	M37475	0.169115	0.0973703	0.0824176	8486.14	375	2/82/436	0.5628	M34365_M37475	M34365	M37475	3-(cystein-S-yl)acetaminophen*	4-acetaminophen sulfate	CYP	SULT	rs1032952	LINC00923	NA	NA	NA	NA	cg26052367	-
227	215	top sentinel	rs12273515	11	122031968	G	C	0.253333	0.239034	0.054083	9.88126e-06	M34365	0.0289495	0.0560103	0.605254	M37475	-0.192461	0.0607142	0.0015247	154.302	375	32/207/281	0.496	M34365_M37475	M34365	M37475	3-(cystein-S-yl)acetaminophen*	4-acetaminophen sulfate	CYP	SULT	rs12273515	MIR100HG	NA	NA	RSC1A1	NA	cg06000878|cg13160852|cg14173968|cg21585512|cg23834919	-
228	216	top sentinel	rs2051499	22	22709100	G	C	0.232323	-0.120564	0.0272797	9.89128e-06	M33161	-0.0527389	0.050987	0.300969	M47031	0.0748847	0.0530285	0.157903	15963.9	396	37/173/310	0.06896	M33161_M47031	M33161	M47031	2-methoxyacetaminophen glucuronide*	2-methoxyacetaminophen sulfate*	UGT	SULT	rs2051499	IGLV1-47|IGLV5-48	NA	NA	BMS1;LOC96610|D87018.1-3|IGLV1-41|IGLV5-52;LL22NC03-80A10.6|IGLV9-49|LL22NC03-2H8.4|LL22NC03-80A10.6|LOC440894;LOC151009	SCP2 sterol-binding domain-containing protein 1	cg01288748|cg03918313|cg06544464|cg06911679|cg08756272|cg08831999|cg09101657|cg19253577|cg21604856|cg25330366|cg27342087	-
229	217	top sentinel	rs57637264	2	80207493	C	T	0.130751	-0.259741	0.0587987	9.98628e-06	M62567	-0.0294933	0.0573845	0.607281	M33161	0.183366	0.0664566	0.0057945	580.246	413	14/112/394	0.08962	M62567_M33161	M62567	M33161	3-(methylthio)acetaminophen sulfate*	2-methoxyacetaminophen glucuronide*	CYP&SULT	UGT	rs57637264	CTNNA2	NA	NA	NA	NA	cg26875989	-

## Sheet: ST2 - candidate genes
Candidate gene	source
ABCB1	Drugbank
ABCC2	GeneCards
ABCC3	GeneCards
ABCC4	GeneCards
ABCG2	GeneCards
ALB	Drugbank
ALPL	GeneCards
COMT	GeneCards
CYP1A1	GeneCards
CYP1A2	GeneCards & Drugbank
CYP2A13	GeneCards
CYP2A6	GeneCards & Drugbank
CYP2B6	GeneCards
CYP2C19	GeneCards
CYP2C8	GeneCards
CYP2C9	GeneCards
CYP2D6	GeneCards & Drugbank
CYP2E1	GeneCards & Drugbank
CYP2F1	GeneCards
CYP3A4	GeneCards & Drugbank
CYP3A5	GeneCards
CYP3A7	GeneCards
EPHX1	GeneCards
FAAH	Drugbank
GSTA1	GeneCards
GSTA2	GeneCards
GSTA3	GeneCards
GSTA4	GeneCards
GSTA5	GeneCards
GSTM1	GeneCards & Drugbank
GSTP1	GeneCards & Drugbank
GSTT1	GeneCards
NAT2	Drugbank
NQO1	GeneCards
PTGES3	Drugbank
PTGIS	GeneCards
PTGS1	Drugbank
PTGS2	Drugbank
SULT1A1	GeneCards & Drugbank
SULT1A2	GeneCards
SULT1A3	GeneCards & Drugbank
SULT1A4	GeneCards
SULT1E1	GeneCards
SULT2A1	GeneCards
TBXAS1	GeneCards
TRPV1	Drugbank
UGT1A1	GeneCards & Drugbank
UGT1A10	GeneCards
UGT1A3	GeneCards
UGT1A4	GeneCards
UGT1A6	GeneCards & Drugbank
UGT1A8	GeneCards
UGT1A9	GeneCards & Drugbank
UGT2B15	GeneCards & Drugbank
